# Supplementary material for: Spermine modulation of Alzheimer’s Tau and Parkinson’s α-synuclein: implications for biomolecular condensation and neurodegeneration
Source: Nat Commun. 2025 Nov 21;16:10239. doi: 10.1038/s41467-025-65426-3 (PMC12639133; doi:10.1038/s41467-025-65426-3)
Supplement: Supplementary file 4 — Source data [file 41467_2025_65426_MOESM4_ESM.xlsx]

## Sheet: Fig 1D
	Time (s)	Tau alone			Tau SPM
	0	0	0	0	0	0	0
	1	1.4376	0.32682	0.535	26.597	34.4256	28.0899
	2	2.796	0.63924	1.04466	42.9971	53.3416	43.62
	3	4.0796	0.9379	1.53018	53.4674	66.3198	54.4811
	4	5.2925	1.22339	1.99271	59.718	74.5334	60.3284
	5	6.4386	1.49631	2.43334	65.6717	79.8976	65.1656
	6	7.5216	1.7572	2.85309	69.6745	83.345	68.0115
	7	8.5449	2.00659	3.25297	73.3469	85.7025	71.3423
	8	9.5119	2.24499	3.63391	74.8754	87.8522	72.2834
	9	10.4256	2.47289	3.99681	77.4628	87.5898	72.4225
	10	11.289	2.69075	4.34252	78.5708	90.2239	74.7995
	11	12.1048	2.89901	4.67185	80.0093	90.5595	74.8354
	12	12.8757	3.09809	4.98559	80.6407	90.2584	75.8791
	13	13.6042	3.2884	5.28447	80.6101	92.5032	76.1477
	14	14.2925	3.47032	5.5692	81.4888	92.4199	76.9884
	15	14.9429	3.64423	5.84044	81.733	92.2954	76.7118
	16	15.5575	3.81047	6.09884	83.852	92.9186	76.9048
	17	16.1382	3.96939	6.34499	83.6465	93.7252	77.6577
	18	16.687	4.12131	6.57949	85.4373	94.0566	77.3701
	19	17.2055	4.26653	6.80289	86.607	93.2012	77.6693
	20	17.6955	4.40535	7.0157	87.292	93.6773	78.0441
	21	18.1584	4.53806	7.21843	86.5645	93.9632	78.4153
	22	18.5959	4.66492	7.41157	85.7976	94.298	78.5232
	23	19.0093	4.78619	7.59555	85.5512	94.4224	78.7912
	24	19.3999	4.90211	7.77083	86.4968	94.9985	78.0779
	25	19.769	5.01293	7.9378	86.6859	94.2912	77.7306
	26	20.1178	5.11886	8.09686	88.1341	94.8909	78.5533
	27	20.4474	5.22013	8.24839	88.5101	93.9119	77.9792
	28	20.7588	5.31693	8.39275	88.4431	94.6327	78.5961
	29	21.0531	5.40947	8.53027	89.5041	94.4939	79.0011
	30	21.3311	5.49793	8.66127	90.4267	94.716	78.8224
	31	21.5938	5.5825	8.78607	88.8586	94.6302	79.0313
	32	21.8421	5.66334	8.90496	89.9405	95.8228	80.0992
	33	22.0767	5.74061	9.01822	90.5339	95.5562	80.3117
	34	22.2984	5.81448	9.12611	90.3649	95.4746	79.8084
	35	22.5079	5.8851	9.2289	90.5063	95.4561	79.9036
	36	22.7058	5.9526	9.32682	88.0522	95.2324	79.7032
	37	22.8928	6.01713	9.4201	89.6136	95.2828	80.3789
	38	23.0695	6.07881	9.50896	87.7335	96.0877	79.4526
	39	23.2365	6.13778	9.59361	89.5429	96.4418	80.7474
	40	23.3943	6.19415	9.67426	89.6582	95.6319	79.9786
	41	23.5434	6.24804	9.75108	88.6472	94.8833	79.1872
	42	23.6843	6.29955	9.82427	88.63	95.8413	80.5242
	43	23.8175	6.34879	9.89399	89.8698	95.705	80.1298
	44	23.9433	6.39586	9.96041	89.4863	96.033	80.2229
	45	24.0621	6.44086	10.0237	90.1415	95.6554	80.5137
	46	24.1745	6.48387	10.084	89.2346	96.4569	80.5454
	47	24.2806	6.52499	10.1414	89.3165	95.9254	80.5581
	48	24.3809	6.5643	10.1961	90.5421	96.1146	80.4751
	49	24.4757	6.60188	10.2482	89.8422	96.1087	80.9832
	50	24.5652	6.6378	10.2978	89.0536	96.0103	80.7977
	51	24.6498	6.67213	10.3451	87.9949	95.7706	79.8878
	52	24.7298	6.70496	10.3902	88.2272	96.6386	81.1434
	53	24.8053	6.73633	10.4331	88.8579	96.4552	80.8896
	54	24.8767	6.76633	10.474	90.6813	96.4906	81.5643
	55	24.8768	6.795	10.5129	89.7886	96.3737	80.9424
	56	24.8769	6.79501	10.513	89.4185	96.1314	81.0715
	57	24.877	6.79502	10.513	89.2375	96.1659	80.4767
	58	24.8771	6.79503	10.513	89.8325	95.8758	80.3635
	59	24.8772	6.79504	10.513	90	95.684	80.87

## Sheet: Fig 1G
	Time (s)	αS SPM Day 3			αS alone Day 3			αS SPM Day 15			αS alone Day 15
	0	0	0	0	0	0	0	0	0	0	0	0	0
	1	57.6255	30.507	35.9356	43.084	17.9308	22.5467	12.6148	17.4096	10.974	7.72884	16.0449	13.2634
	2	74.7823	38.9896	45.6593	54.8527	21.7354	33.6054	21.0916	21.657	13.8851	10.0217	20.172	16.675
	3	80.7982	45.021	50.4628	60.8457	24.9773	40.1522	25.7532	23.5359	17.7298	12.0789	21.8499	18.062
	4	85.3615	49.3808	53.9061	63.4487	28.3408	44.588	29.5678	26.2215	20.3687	13.6059	23.4665	19.3984
	5	86.5602	53.6867	55.0765	67.5567	31.2649	47.5084	33.5264	28.2061	22.6363	15.111	24.8032	20.5034
	6	89.1204	56.8013	57.5581	69.462	33.0777	50.1511	36.9526	30.4539	25.3766	16.8699	25.8411	21.3613
	7	89.8783	61.3636	59.8245	72.1468	35.6493	50.7686	40.8246	32.0306	27.2893	19.1506	26.7123	22.0815
	8	91.0191	63.8246	62.0016	75.3903	39.0183	52.2937	43.0514	33.4593	29.6076	19.8297	27.4123	22.6602
	9	92.245	65.2004	64.2102	75.8133	40.5266	53.9755	46.1306	35.3653	31.9754	21.5055	27.933	23.0906
	10	91.8893	68.3052	66.2093	78.1028	42.9467	56.2993	47.8981	35.3605	33.6336	22.3499	28.6185	23.6572
	11	92.6446	70.8807	67.8645	79.4196	44.3405	57.6325	49.5238	39.0052	35.7716	23.3922	29.6973	24.5491
	12	92.9151	72.7467	70.4806	79.7732	46.5485	59.2575	51.9003	38.9733	37.9202	24.5221	30.2402	24.9978
	13	93.334	73.6945	68.839	80.9202	48.5422	61.4464	54.1119	41.3218	39.1002	24.8206	30.5935	25.2899
	14	94.2315	77.2926	71.7732	81.8079	50.0762	61.7542	55.1731	42.4727	41.0354	25.8776	31.6835	26.1909
	15	93.8918	76.7062	73.4993	83.1402	51.531	64.9744	57.2585	43.9559	42.9424	26.9656	31.7328	26.2316
	16	92.7755	78.8075	78.4027	83.2236	53.0169	65.2203	59.2675	44.4773	44.7632	27.2622	32.3366	26.7308
	17	92.4365	79.7653	80.5724	84.2703	55.5608	66.0314	61.4818	45.574	45.3265	27.8016	33.005	27.2833
	18	91.5882	81.3813	83.8256	84.0511	57.2887	67.51	61.7287	48.1244	46.1045	29.4901	33.0226	27.2978
	19	91.4898	82.463	85.6439	85.5625	59.2272	69.4082	63.1308	48.6999	47.8004	30.5452	33.3238	27.5468
	20	92.8001	83.0251	86.5917	86.4226	60.5489	70.4425	64.3838	50.1215	48.5158	30.9478	33.8276	27.9633
	21	93.1804	84.071	87.882	87.5247	61.9908	71.0635	65.1624	50.7289	50.1742	32.2074	34.0995	28.188
	22	93.1505	84.3684	88.3766	88.0035	63.8146	72.507	66.4553	51.7372	51.6768	32.9922	35.0338	28.9604
	23	93.5175	85.0646	88.3577	88.4666	64.241	72.5337	68.1971	53.0676	52.2555	33.8959	35.5669	29.4011
	24	93.6405	86.6726	90.3594	88.7136	65.4022	74.2963	68.2573	53.0063	54.4206	34.5677	35.8452	29.6312
	25	93.9496	86.6268	90.1073	89.2956	67.0969	74.3967	69.9447	54.0267	55.7383	35.2221	36.134	29.8699
	26	94.8524	87.6678	92.1967	90.2945	68.3929	74.8934	69.7998	53.8671	57.5155	36.7426	36.6188	30.2706
	27	94.7647	88.091	91.2732	90.4335	69.4748	75.6742	70.3703	54.9763	58.6459	36.7015	36.7781	30.4023
	28	95.2081	88.7168	91.0696	90.7191	69.8901	76.6779	70.7197	55.2714	59.7348	37.6745	36.9941	30.5808
	29	95.3145	89.3262	91.7322	91.3151	70.7669	77.6438	71.6118	55.7877	61.4345	38.787	36.9721	30.5627
	30	96.2532	90.6678	92.5413	91.1916	72.8438	79.5164	72.0801	57.7158	61.444	38.8474	37.5097	31.0071
	31	95.8589	91.1237	92.5522	92.1487	73.0301	80.2193	71.8305	57.5067	63.1789	39.5045	38.0657	31.4667
	32	95.476	90.8183	92.3688	92.1114	73.3589	82.3484	72.5487	58.7144	63.0927	40.4995	38.2414	31.6119
	33	94.9402	91.5142	93.2682	92.4465	74.8393	82.4082	73.6002	59.6563	63.701	40.6034	38.5336	31.8535
	34	94.393	91.7628	94.104	92.7584	75.6312	82.9153	73.6773	59.639	64.2854	40.8864	38.4638	31.7958
	35	94.8797	92.4017	92.9547	92.7955	76.1759	82.1592	73.8319	60.6598	64.8265	41.1264	38.71	31.9993
	36	94.1956	93.4066	92.9868	93.3451	78.1439	82.448	74.3386	60.7286	64.6638	41.6769	38.4279	31.7661
	37	94.1111	94.2089	92.6245	93.5072	79.3216	82.2314	74.3952	62.5262	66.6026	41.9643	39.0148	32.2512
	38	94.0806	93.8935	92.2246	93.3852	78.8693	82.3473	75.2921	62.4943	66.7687	43.0148	38.8474	32.1128
	39	93.802	93.7236	92.3913	93.8251	80.4958	82.767	75.0825	63.8543	66.3963	43.0058	39.9424	33.0181
	40	93.7661	93.6829	93.2014	93.91	81.2471	83.446	75.3629	64.2774	67.5137	42.5531	39.6619	32.7862
	41	94.4994	94.1388	92.7745	93.9719	81.6809	83.2772	75.9537	65.849	67.9284	43.4429	39.9624	33.0346
	42	94.272	94.1892	93.5749	94.3934	81.9595	83.256	76.4849	65.1751	68.7145	43.3891	40.6307	33.587
	43	94.7294	94.6191	93.2958	94.259	83.1301	83.9265	76.2595	65.9523	68.5663	42.8725	40.9355	33.839
	44	94.9834	94.6011	92.9091	94.2528	84.055	83.7623	76.4032	66.904	68.9786	43.8592	41.2124	34.0679
	45	94.9614	94.8854	93.7706	94.5754	85.1921	85.4071	76.0795	67.1621	69.1789	44.1065	41.3983	34.2216
	46	95.2546	94.8968	93.2457	94.5091	85.443	86.4251	76.8597	67.7303	68.6568	44.55	41.8081	34.5603
	47	95.8151	95.4641	93.7728	94.3439	85.8677	87.1422	76.8467	68.1656	69.3144	44.5948	42.34	35
	48	96.3954	96.0131	94.254	94.6588	85.7588	88.7422	76.5893	67.7154	70.3931	45.1543	42.34	35
	49	96.7538	96.1273	94.5161	94.6727	88.2566	89.5456	77.4069	69.4764	69.5278	45.5896	42.34	35
	50	97.5196	96.1519	95.1286	94.665	87.8079	90.3121	77.8764	70.2092	70.0759	46.3747	42.34	35
	51	97.6047	96.201	94.6863	94.8196	87.9242	91.181	78.1756	71.648	71.772	46.8575	42.34	35
	52	97.7277	96.5064	94.933	94.7175	88.7255	92.235	77.956	72.1915	71.528	48.6627	42.34	35
	53	97.1886	96.472	95.1231	94.8566	88.4153	91.2703	78.8538	72.3907	72.1491	48.9183	42.34	35
	54	97.293	96.6766	95.9843	94.8133	89.7538	91.9986	78.95	73.2565	71.8273	48.5113	42.34	35
	55	96.3595	96.7957	94.7528	94.9135	90.1708	91.5541	79.0653	73.4754	71.9688	48.5077	42.34	35
	56	96.1056	97.1502	95.3499	94.8535	89.929	91.6406	79.4558	74.0337	72.1266	49.2369	42.34	35
	57	95.2573	96.9853	95.3974	94.9399	91.5627	91.5001	79.4972	74.422	72.7314	49.5873	42.34	35
	58	94.8331	97	95.6011	95.0031	91.1642	91.1308	79.7374	74.6212	73.2746	49.3136	42.34	35
	59	95	97.005	96	95	91.0145	92.0148	80	75	73	50	42.34	35

## Sheet: Fig 2B
	Time (s)	Tau alone			Tau SPM
	0.07	58.65	0.74	100	63.02	0.82	100
	0.14	58.17	1.32	100	60.63	0.72	100
	0.21	58.66	1.57	100	57.72	0.74	100
	0.28	58.42	1.33	100	57.75	0.69	100
	0.35	58.63	1.18	100	60.98	0.75	100
	0.42	57.77	1.32	100	61.9	0.75	100
	0.49	57.14	1.1	100	61.78	0.76	100
	0.56	58.38	1.11	100	62.7	0.77	100
	0.63	57.98	1.14	100	61.82	0.77	100
	0.7	56.03	1.44	100	63.56	0.88	100
	0.77	56.96	1.68	100	64.29	1	100
	0.84	56.56	1.12	100	65.23	0.89	100
	0.91	56.88	1.45	100	68.87	1.03	100

## Sheet: Fig 2C
	Time (s)	αS alone			αS SPM
	0.07	32.97	1.83	100	43.51	1.61	100
	0.14	30.29	1.77	100	47.78	2.27	100
	0.21	31.4	1.76	100	53.44	2.3	100
	0.28	30.59	1.97	100	65.71	3.33	100
	0.35	30.15	1.83	100	50.47	2.52	100
	0.42	28.65	2.27	100	62.63	3.62	100
	0.49	28.78	1.7	100	52.88	2.8	100
	0.56	29.8	2.06	100	52.65	2.94	100
	0.63	28.82	1.71	100	62.07	6.49	100
	0.7	28.06	1.63	100	73.99	5.64	100
	0.77	30.23	1.79	100	55.62	3.18	100
	0.84	28.58	1.71	100	59.31	3.55	100
	0.91	28.58	1.71	100	58.21	3.28	100

## Sheet: Fig 2D
Residue number	Chemical shift change
1
2
3
4
5	0.00121655
6	0.00393954
7	0.0038833
8	0.00219545
9
10	0.0092477
11	0.00762758
12	0.00474131
13	0.0235228
14	0.00155563
15	0.00452769
16	0.0129838
17	0.00565685
18	0.0074686
19	0.0182833
20	0.0105109
21	0.00865563
22
23
24
25
26	0.00452548
27	0.00319061
28	0.00565685
29	0
30	0.0191212
31	0.002
32	0.0245618
33
34	0.0106301
35	0.028245
36	0.001
37	0.00290172
38
39	0.00410122
40
41	0.00278927
42	0.0106066
43	0.00690507
44	0.0105773
45	0
46	0
47
48	0.000761577
49	0.0170652
50	0.00888369
51
52	0.0122972
53	0.00172627
54	0.00398497
55	0.0135831
56	0.0112925
57
58
59
60
61	0.0125228
62	0.0413011
63
64	0
65	0.000848528
66	0.0930923
67
68	0.00263059
69
70
71	0.0141908
72	0.0169641
73	0
74	0.023461
75	0
76
77	0.0105119
78
79
80	0.00616604
81	0.0987446
82	0.0017088
83	0.0379012
84	0.0116842
85
86	0.0133297
87	0.00121655
88	0.0369673
89	0.00729932
90	0.00707248
91	0.0262618
92	0.0529672
93
94	0.0136704
95	0.00801124
96	0.0154945
97	0.00894427
98
99	0.0224771
100	0.0217076
101	0.0144222
102	0.00291548
103	0.0346883
104	0.0330151
105	0.0342053
106	0.00929624
107	0.001
108	0.0148822
109	0.00164924
110	0.069029
111	0.00670671
112
113	0.0371117
114	0.00961769
115
116
117	0
118	0.0134618
119	0.033365
120	0.0225428
121	0.0138246
122	0.00158114
123	0.0255476
124	0.00730616
125	0.0154538
126	0.020025
127	0.0233345
128	0.00142127
129	0.0230868
130	0.0145437
131	0.00280713
132	0.00538516
133	0.0355348
134	0
135	0.0114202
136	0.0128561
137	0.00722357
138	0.0481873
139	0.00770584
140	0.0277366
141	0.0962033
142	0.00790569
143
144	0.00810062
145	0.010246
146	0
147	0.00707107
148
149	0.00631506
150	0.000848528
151	0.0609099
152	0.0101548
153	0.0102956
154
155	0.0329997
156	0.00393954
157	0.0038833
158	0.00219545
159
160
161	0.0114403
162
163	0.027313
164	0.0128226
165	0.0338647
166	0.00121655
167	0.0175642
168	0.00113137
169	0.0126143
170	0.00291548
171	0.00183848
172
173	0.00354683
174	0.0841761
175	0.0162874
176
177
178
179
180
181
182
183
184	0.031326
185	0.00374433
186	0.00978673
187	0.0123491
188
189
190	0.0453045
191	0.00110454
192	0.0130698
193	0.0745822
194	0.00556058
195	0.00072111
196	0.0106405
197
198	0.00609262
199	0.00147648
200
201	0.000707107
202	0.00970464
203
204	0.0219317
205	0.0151327
206
207	0.0142225
208	0.00155563
209	0.0542382
210	0.0123483
211	0.00474342
212
213
214	0.000824621
215	0.00550273
216
217
218
219
220
221	0.00612209
222
223
224
225
226
227	0.00970464
228	0.0280104
229	0.00328938
230
231
232
233
234
235
236
237
238	0.00310161
239	0.00564624
240
241	0.0135359
242	0.0164779
243
244
245	0
246
247
248
249
250
251
252
253	0.00436807
254
255	0.00141421
256	0.0182833
257	0.00237065
258	0.0123968
259
260	0.0222266
261	0.0101203
262	0.0059397
263	0.00637024
264	0.00458039
265
266	0.0017088
267
268
269	0.0108157
270
271	0.0115248
272	0.00975295
273	0.00599333
274	0.0203342
275
276
277	0.00781025
278	0.008544
279
280	0.0220095
281
282	0.00632456
283
284	0.00565862
285	0.00946678
286	0.000424264
287	0.00538516
288
289	0.0415839
290	0.0279557
291
292	0.0221359
293	0.00542033
294
295
296	0.003
297	0.0350474
298	0.00296985
299
300	0.00790569
301
302
303
304
305
306
307	0.0098326
308
309
310	0
311	0.0118609
312
313
314	0.00604152
315	0.00921954
316	0.0224571
317	0
318
319
320	0.00220907
321
322	0.0156083
323	0.00848528
324	0.00212603
325	0.00487647
326	0.00752861
327	0.0167631
328	0.0191708
329
330
331
332
333	0.0105109
334	0.00541479
335
336	0.00190263
337	0.00847231
338	0.0128561
339	0.00319061
340	0.0484605
341	0.00172627
342	0.037893
343
344	0.0410972
345
346
347	0.0147574
348	0.0122197
349
350	0.00742159
351	0.0126063
352	0.0273821
353
354	0
355
356	0.00944034
357	0.00346699
358	0.00947523
359	0.0243101
360	0.0071007
361
362
363	0.021866
364
365	0.0256889
366
367
368	0.00141421
369	0.00264197
370	0.00305287
371	0.0194551
372	0.0194165
373
374
375
376	0.0122066
377
378	0.0112285
379
380
381
382
383	0.00452769
384	0.00480416
385
386	0.00152315
387
388
389
390	0.00354683
391
392
393	0.00570088
394	0.00764853
395
396
397
398	0.0190032
399	0.0177882
400	0.0211358
401
402
403	0.00371214
404
405
406
407
408	0.004998
409
410	0.00254951
411
412	0
413
414	0.0110463
415
416	0.00614654
417	0.0900262
418	0.0230243
419	0.00127279
420	0.00254951
421
422	0.0168077
423
424	0.00310161
425	0.00332866
426
427
428
429	0.00570088
430
431
432
433
434	0.00254951
435
436	0.0317493
437	0.0286754
438
439	0.00291204
440	0.0143171
441	0.0345141

## Sheet: Fig 3A
	alpha-Synuclein								Tau	Rg in unit of angstrom
01:00:00				01:20:00					01:00:00				01:20:00
epsilon	Rg in unit of angstrom	error of Rg		epsilon	Rg in unit of angstrom	error of Rg			epsilon	Rg in unit of angstrom	error of Rg		epsilon	Rg in unit of angstrom	error of Rg
0.06	3.622	0.044		0.06	4.022	0.008			0.06	6.435	0.07		0.06	8.432	0.098
0.07	3.17	0.021		0.07	4.37	0.003			0.07	6.101	0.097		0.07	8.866	0.059
0.08	3.621	0.04		0.08	3.902	0.017			0.08	5.461	0.079		0.08	7.353	0.095
0.09	3.258	0.013		0.09	4.126	0.017			0.09	6.185	0.019		0.09	7.141	0.118
0.1	2.97	0.078		0.1	4.068	0.025			0.1	4.719	0.02		0.1	7.916	0.138
0.11	2.797	0.023		0.11	3.771	0.034			0.11	4.823	0.061		0.11	7.247	0.058
0.12	2.79	0.021		0.13	3.515	0.022			0.12	4.878	0.031		0.12	6.265	0.101
0.13	2.646	0.031		0.14	3.398	0.026			0.13	3.998	0.033		0.13	5.929	0.172
0.14	2.595	0.018		0.15	3.358	0.023			0.14	4.066	0.059		0.14	4.769	0.12
0.15	2.448	0.024		0.16	3.171	0.004			0.15	3.609	0.042		0.15	4.212	0.046
0.16	2.32	0.013		0.17	3.014	0.019			0.16	3.334	0.039		0.16	3.701	0.024
0.17	2.235	0.013							0.17	3.143	0.007		0.17	3.068	0.02

## Sheet: Fig 3B
	alpha-Synuclein				Tau
# Residue	No. of Spm	Net charge per residue			# Residue	No. of Spm	Effective charge
1	0.02	0			1	0.035	0
2	0.028	0			2	0.025	0.143
3	0.033	0			3	0.045	0.125
4	0.02	0			4	0.045	0.222
5	0.01	-0.1			5	0.025	0.2
6	0	-0.091			6	0.045	0.182
7	0.003	-0.182			7	0.06	0.273
8	0.007	-0.182			8	0.095	0.364
9	0.013	-0.182			9	0.085	0.273
10	0.01	-0.182			10	0.09	0.273
11	0.003	-0.182			11	0.125	0.364
12	0.007	-0.091			12	0.155	0.364
13	0.015	-0.091			13	0.135	0.273
14	0.013	-0.091			14	0.08	0.273
15	0.013	0			15	0.05	0.182
16	0.007	0			16	0.07	0.182
17	0.01	0			17	0.02	0.273
18	0.018	0			18	0.025	0.091
19	0.018	-0.091			19	0.02	-0.091
20	0.007	-0.091			20	0.02	0
21	0.015	-0.091			21	0.015	0
22	0	-0.091			22	0.015	0
23	0	0			23	0.015	0
24	0.013	0			24	0.02	0
25	0.02	0			25	0.035	0
26	0.022	-0.091			26	0.035	0
27	0.035	-0.091			27	0.02	0
28	0.033	-0.091			28	0.025	-0.091
29	0.015	-0.091			29	0.035	0.091
30	0.015	0			30	0.015	0.182
31	0.01	0			31	0.04	0.182
32	0	0			32	0.03	0.182
33	0.005	0			33	0.035	0.273
34	0.015	-0.091			34	0.045	0.273
35	0.022	-0.091			35	0.075	0.364
36	0.018	-0.091			36	0.115	0.364
37	0.025	-0.091			37	0.12	0.364
38	0.03	-0.091			38	0.135	0.364
39	0.02	-0.091			39	0.13	0.273
40	0.013	-0.091			40	0.125	0.273
41	0.005	-0.091			41	0.105	0.273
42	0.005	-0.091			42	0.06	0.182
43	0.003	-0.091			43	0.035	0.182
44	0.007	-0.091			44	0.01	0.091
45	0.005	-0.091			45	0.03	0.091
46	0.018	-0.091			46	0.045	0
47	0.013	-0.091			47	0.045	0
48	0.007	-0.091			48	0.05	0.091
49	0.01	0			49	0.055	0.182
50	0.007	0			50	0.05	0.273
51	0.015	0.091			51	0.09	0.182
52	0.025	0.091			52	0.12	0.273
53	0.018	0			53	0.15	0.364
54	0.02	0			54	0.16	0.364
55	0.02	-0.091			55	0.125	0.364
56	0.018	0			56	0.175	0.364
57	0.022	0			57	0.17	0.455
58	0.015	0			58	0.16	0.455
59	0.013	0			59	0.14	0.364
60	0.013	0			60	0.11	0.364
61	0.025	0			61	0.095	0.364
62	0.028	0			62	0.105	0.273
63	0.015	-0.091			63	0.05	0.182
64	0.022	0			64	0.05	0.091
65	0.022	0			65	0.045	0.091
66	0.028	0.091			66	0.025	0.091
67	0.013	0			67	0.015	0.091
68	0.01	0			68	0.01	0.091
69	0.015	0			69	0.03	0.182
70	0.018	0			70	0.04	0.182
71	0.02	0			71	0.05	0.091
72	0.025	0			72	0.055	0.091
73	0.035	0			73	0.075	0.182
74	0.022	0			74	0.095	0.182
75	0.018	-0.091			75	0.06	0.182
76	0.018	-0.091			76	0.045	0.273
77	0.015	-0.091			77	0.06	0.364
78	0.01	0			78	0.055	0.364
79	0.013	0			79	0.045	0.273
80	0.02	0			80	0.055	0.182
81	0.03	0			81	0.065	0.182
82	0.035	0			82	0.07	0.091
83	0.06	0			83	0.03	0.091
84	0.068	0			84	0.005	0.091
85	0.055	0			85	0.015	0.091
86	0.037	0.091			86	0	0.091
87	0.043	0.091			87	0.005	0
88	0.045	0.091			88	0.01	-0.091
89	0.043	0			89	0.015	-0.091
90	0.043	0			90	0.015	-0.091
91	0.04	-0.091			91	0.035	0
92	0.052	-0.182			92	0.01	0
93	0.04	-0.091			93	0.015	0.091
94	0.045	-0.091			94	0.02	0.182
95	0.02	-0.091			95	0.02	0.182
96	0.013	-0.091			96	0.025	0.182
97	0.022	-0.182			97	0.055	0.182
98	0.045	-0.182			98	0.045	0.182
99	0.058	-0.091			99	0.07	0.273
100	0.085	0			100	0.07	0.364
101	0.065	0			101	0.05	0.364
102	0.06	0.091			102	0.075	0.273
103	0.11	0.182			103	0.105	0.273
104	0.207	0.091			104	0.12	0.273
105	0.235	0.182			105	0.165	0.273
106	0.207	0.182			106	0.11	0.273
107	0.172	0.182			107	0.08	0.273
108	0.203	0.273			108	0.05	0.273
109	0.245	0.364			109	0.06	0.273
110	0.278	0.364			110	0.06	0.273
111	0.292	0.273			111	0.075	0.273
112	0.318	0.273			112	0.085	0.364
113	0.38	0.273			113	0.085	0.364
114	0.453	0.364			114	0.105	0.364
115	0.417	0.364			115	0.12	0.364
116	0.403	0.364			116	0.13	0.273
117	0.438	0.364			117	0.12	0.273
118	0.485	0.455			118	0.06	0.273
119	0.537	0.455			119	0.025	0.273
120	0.58	0.364			120	0.02	0.273
121	0.565	0.364			121	0.015	0.091
122	0.5	0.364			122	0.015	0
123	0.485	0.364			123	0.015	-0.091
124	0.388	0.364			124	0.015	-0.091
125	0.365	0.364			125	0.01	-0.182
126	0.395	0.455			126	0.005	-0.182
127	0.398	0.364			127	0.005	-0.273
128	0.42	0.364			128	0.005	-0.182
129	0.458	0.273			129	0	-0.182
130	0.505	0.364			130	0	-0.182
131	0.492	0.364			131	0.005	-0.182
132	0.422	0.364			132	0	-0.091
133	0.38	0.364			133	0.005	0
134	0.417	0.455			134	0	0.091
135	0.395	0.455			135	0	0
136	0.44	0.4			136	0.01	0
137	0.487	0.333			137	0.005	0
138	0.415	0.375			138	0.005	0
139	0.393	0.429			139	0.01	-0.091
140	0.27	0.5			140	0.005	-0.091
					141	0	0
					142	0	0
					143	0	-0.091
					144	0	-0.182
					145	0	-0.364
					146	0.005	-0.273
					147	0.005	-0.182
					148	0	-0.182
					149	0	-0.091
					150	0.005	-0.182
					151	0.01	-0.182
					152	0	-0.273
					153	0	-0.273
					154	0	-0.182
					155	0	-0.182
					156	0	-0.091
					157	0.005	-0.091
					158	0.005	-0.182
					159	0	-0.182
					160	0	-0.182
					161	0	-0.091
					162	0	-0.091
					163	0.005	-0.091
					164	0.005	-0.091
					165	0	-0.182
					166	0	-0.182
					167	0	-0.182
					168	0	-0.182
					169	0.005	-0.182
					170	0	-0.182
					171	0.005	-0.182
					172	0.005	-0.182
					173	0	-0.182
					174	0.005	-0.182
					175	0.005	-0.273
					176	0	-0.182
					177	0	-0.182
					178	0	-0.182
					179	0	-0.182
					180	0	-0.091
					181	0	-0.091
					182	0	0
					183	0	0
					184	0	0
					185	0.01	-0.091
					186	0.01	0
					187	0.005	0
					188	0.015	0.091
					189	0.01	0
					190	0.005	0
					191	0	0
					192	0	0
					193	0	-0.091
					194	0	-0.091
					195	0	-0.091
					196	0.005	0
					197	0.005	0
					198	0.005	0
					199	0.005	-0.091
					200	0	0
					201	0.005	0
					202	0	0
					203	0	0
					204	0	-0.091
					205	0	-0.091
					206	0.005	-0.182
					207	0.005	-0.182
					208	0	-0.182
					209	0	-0.182
					210	0	-0.182
					211	0	-0.182
					212	0	-0.182
					213	0	-0.182
					214	0.01	-0.182
					215	0.01	-0.091
					216	0.02	-0.182
					217	0.005	0
					218	0	0
					219	0.01	-0.091
					220	0	-0.182
					221	0.005	-0.182
					222	0.005	-0.182
					223	0	-0.182
					224	0	-0.182
					225	0	-0.273
					226	0	-0.273
					227	0	-0.182
					228	0	-0.273
					229	0	-0.364
					230	0	-0.273
					231	0	-0.182
					232	0.005	-0.182
					233	0.01	-0.182
					234	0.005	-0.182
					235	0.005	-0.273
					236	0.005	-0.182
					237	0	-0.273
					238	0	-0.273
					239	0	-0.273
					240	0.005	-0.182
					241	0.005	-0.182
					242	0	-0.182
					243	0.005	-0.182
					244	0.015	-0.182
					245	0.01	-0.182
					246	0.025	-0.091
					247	0.015	0
					248	0.005	0.091
					249	0.005	0
					250	0.005	0
					251	0	0
					252	0	-0.091
					253	0	-0.091
					254	0	-0.182
					255	0	-0.182
					256	0	-0.182
					257	0	-0.182
					258	0	-0.273
					259	0.005	-0.182
					260	0.005	-0.091
					261	0.005	-0.091
					262	0.005	-0.182
					263	0	-0.091
					264	0.01	-0.091
					265	0.005	0
					266	0.01	0
					267	0.01	0
					268	0.01	0
					269	0	-0.091
					270	0	-0.182
					271	0	-0.182
					272	0.005	-0.182
					273	0	-0.091
					274	0.005	-0.091
					275	0.005	-0.182
					276	0.01	-0.273
					277	0.01	-0.273
					278	0.01	-0.182
					279	0.005	-0.182
					280	0	-0.091
					281	0	-0.091
					282	0.005	-0.091
					283	0.005	-0.091
					284	0.005	-0.091
					285	0	-0.182
					286	0	-0.091
					287	0	0
					288	0	0
					289	0	-0.182
					290	0	-0.091
					291	0	-0.091
					292	0	-0.091
					293	0.005	-0.182
					294	0	-0.182
					295	0	-0.182
					296	0.005	-0.091
					297	0.005	-0.091
					298	0	-0.091
					299	0	-0.091
					300	0	0
					301	0	-0.091
					302	0	-0.091
					303	0	-0.091
					304	0	0
					305	0	0
					306	0.005	-0.091
					307	0.005	-0.091
					308	0	-0.091
					309	0	0
					310	0	0
					311	0	0
					312	0.005	-0.091
					313	0.005	-0.091
					314	0.005	-0.091
					315	0.005	-0.091
					316	0.005	-0.182
					317	0.005	-0.091
					318	0	-0.091
					319	0.005	-0.091
					320	0.005	-0.182
					321	0.01	-0.182
					322	0.005	-0.182
					323	0.005	-0.091
					324	0.005	-0.091
					325	0	-0.091
					326	0	-0.182
					327	0	-0.091
					328	0	-0.091
					329	0.005	-0.091
					330	0	-0.091
					331	0	-0.091
					332	0	-0.091
					333	0	0
					334	0	0
					335	0	-0.091
					336	0.005	-0.091
					337	0.005	0.091
					338	0.01	0
					339	0.015	0
					340	0.01	0.091
					341	0.01	0.091
					342	0.005	0
					343	0	0.091
					344	0	-0.091
					345	0	-0.091
					346	0	0
					347	0	0
					348	0	-0.182
					349	0	-0.091
					350	0	-0.091
					351	0	-0.182
					352	0	-0.182
					353	0	0
					354	0	-0.091
					355	0	0
					356	0.005	0
					357	0.01	0
					358	0.01	0
					359	0.01	0.091
					360	0.005	0.091
					361	0	0.091
					362	0	0.091
					363	0	0.091
					364	0.005	-0.091
					365	0.005	-0.182
					366	0.005	-0.182
					367	0	-0.091
					368	0	-0.091
					369	0	-0.091
					370	0	-0.182
					371	0	-0.182
					372	0	-0.182
					373	0.005	-0.182
					374	0	-0.273
					375	0.005	-0.091
					376	0.005	0
					377	0.005	0
					378	0	-0.182
					379	0.01	-0.182
					380	0.005	-0.273
					381	0	-0.182
					382	0	-0.091
					383	0	-0.091
					384	0.005	-0.091
					385	0.01	0
					386	0.01	0
					387	0.005	0
					388	0	0
					389	0.015	0.091
					390	0.01	0
					391	0	0.091
					392	0.005	0.091
					393	0	0
					394	0.005	0
					395	0.005	0
					396	0.005	0
					397	0.01	0
					398	0.01	0
					399	0	0
					400	0.01	0
					401	0.015	0
					402	0.01	0
					403	0.005	0
					404	0	0
					405	0	0
					406	0	0
					407	0	0
					408	0	-0.091
					409	0	-0.091
					410	0	-0.091
					411	0	-0.091
					412	0	0
					413	0	0.091
					414	0.01	0.091
					415	0.01	0.091
					416	0.015	0.182
					417	0.05	0.182
					418	0.065	0.182
					419	0.065	0.182
					420	0.035	0.182
					421	0.03	0.182
					422	0.02	0.182
					423	0.035	0.182
					424	0.035	0.091
					425	0.03	0.182
					426	0.025	0.273
					427	0.015	0.182
					428	0.035	0.182
					429	0.055	0.182
					430	0.075	0.182
					431	0.06	0.182
					432	0.035	0.182
					433	0.025	0.091
					434	0.025	0.091
					435	0.025	0.091
					436	0.02	0
					437	0	-0.1
					438	0.005	-0.111
					439	0	-0.125
					440	0.005	-0.143
					441	0.015	-0.167

## Sheet: Fig 3C
	Tau	Pairwise distance matrix in the shape of 441 residues x 441 residues
	# Distances (Angstrom)
	0	0	0	-0.019	-0.053	-0.045	-0.073	-0.084	-0.139	-0.137	-0.143	-0.157	-0.124	-0.055	-0.162	-0.176	-0.103	-0.166	-0.2	-0.252	-0.374	-0.472	-0.391	-0.321	-0.277	-0.163	-0.139	-0.029	0.04	0.064	0.1	0.124	0.171	0.25	0.312	0.354	0.365	0.46	0.606	0.661	0.75	0.751	0.666	0.582	0.54	0.625	0.84	0.894	1.036
	0	0	0	0	-0.017	-0.009	-0.029	-0.028	-0.068	-0.047	-0.037	-0.046	0.002	0.089	-0.017	-0.027	0.057	-0.01	-0.035	-0.08	-0.197	-0.293	-0.213	-0.143	-0.1	0.004	0.02	0.138	0.211	0.224	0.257	0.273	0.325	0.411	0.474	0.516	0.526	0.63	0.784	0.818	0.899	0.89	0.806	0.722	0.673	0.746	0.953	0.997	1.123
	0	0	0	0	0	0.014	0.003	0.001	-0.049	-0.024	0.007	-0.003	0.052	0.117	-0.006	-0.018	0.059	-0.011	-0.03	-0.07	-0.183	-0.267	-0.183	-0.104	-0.057	0.055	0.068	0.184	0.262	0.273	0.301	0.321	0.382	0.479	0.541	0.581	0.59	0.701	0.868	0.898	0.98	0.963	0.885	0.805	0.755	0.829	1.036	1.092	1.222
	-0.019	0	0	0	0	0	-0.012	0.004	-0.026	0	0.035	0.032	0.082	0.124	-0.009	-0.026	0.035	-0.043	-0.058	-0.092	-0.193	-0.285	-0.206	-0.13	-0.091	0.023	0.038	0.155	0.229	0.242	0.263	0.291	0.359	0.468	0.53	0.57	0.586	0.705	0.877	0.909	0.986	0.972	0.901	0.831	0.782	0.853	1.063	1.13	1.263
	-0.053	-0.017	0	0	0	0	0	0.009	-0.007	0.011	0.051	0.043	0.098	0.139	0.002	0.007	0.068	-0.013	-0.027	-0.059	-0.155	-0.246	-0.161	-0.077	-0.029	0.078	0.083	0.196	0.268	0.282	0.302	0.33	0.405	0.523	0.587	0.63	0.66	0.791	0.963	1	1.077	1.06	0.998	0.932	0.881	0.949	1.16	1.219	1.354
	-0.045	-0.009	0.014	0	0	0	0	0	-0.029	-0.022	-0.002	-0.015	0.044	0.074	-0.055	-0.052	-0.001	-0.077	-0.084	-0.108	-0.185	-0.283	-0.212	-0.131	-0.079	0.033	0.032	0.137	0.204	0.218	0.228	0.271	0.355	0.476	0.544	0.592	0.637	0.786	0.973	1.019	1.11	1.101	1.046	0.986	0.942	1.016	1.234	1.291	1.429
	-0.073	-0.029	0.003	-0.012	0	0	0	0	0	0.035	0.047	0.022	0.085	0.112	-0.005	-0.008	0.042	-0.031	-0.038	-0.05	-0.105	-0.194	-0.132	-0.05	0.005	0.122	0.126	0.224	0.294	0.311	0.331	0.385	0.468	0.583	0.648	0.691	0.735	0.875	1.058	1.11	1.197	1.19	1.137	1.083	1.047	1.123	1.333	1.395	1.526
	-0.084	-0.028	0.001	0.004	0.009	0	0	0	0	0	0.018	-0.006	0.046	0.062	-0.061	-0.039	0.037	-0.012	-0.002	-0.01	-0.048	-0.123	-0.063	0.015	0.072	0.186	0.187	0.269	0.333	0.347	0.363	0.42	0.509	0.629	0.698	0.748	0.805	0.945	1.116	1.164	1.24	1.229	1.173	1.12	1.079	1.15	1.36	1.416	1.539
	-0.139	-0.068	-0.049	-0.026	-0.007	-0.029	0	0	0	0	0	-0.012	0.029	0.045	-0.086	-0.082	-0.002	-0.034	-0.024	-0.044	-0.068	-0.135	-0.061	0.04	0.115	0.238	0.24	0.318	0.378	0.378	0.381	0.43	0.534	0.667	0.741	0.8	0.865	1.003	1.175	1.217	1.286	1.272	1.213	1.161	1.123	1.195	1.397	1.44	1.554
	-0.137	-0.047	-0.024	0	0.011	-0.022	0.035	0	0	0	0	0	0.009	0.005	-0.086	-0.061	0.027	0.012	0.032	0.021	0.01	-0.04	0.03	0.125	0.196	0.325	0.325	0.408	0.465	0.452	0.44	0.481	0.594	0.733	0.808	0.871	0.94	1.08	1.249	1.29	1.351	1.342	1.295	1.241	1.201	1.268	1.474	1.515	1.624
	-0.143	-0.037	0.007	0.035	0.051	-0.002	0.047	0.018	0	0	0	0	0	0.031	-0.062	-0.01	0.084	0.099	0.132	0.115	0.096	0.058	0.112	0.2	0.27	0.384	0.37	0.443	0.484	0.453	0.43	0.467	0.569	0.704	0.773	0.836	0.912	1.064	1.241	1.281	1.347	1.348	1.303	1.241	1.196	1.255	1.468	1.51	1.614
	-0.157	-0.046	-0.003	0.032	0.043	-0.015	0.022	-0.006	-0.012	0	0	0	0	0	-0.05	-0.006	0.078	0.111	0.143	0.129	0.117	0.095	0.14	0.212	0.264	0.362	0.327	0.395	0.438	0.393	0.369	0.407	0.512	0.642	0.716	0.779	0.858	1.017	1.194	1.233	1.297	1.302	1.269	1.206	1.155	1.207	1.42	1.456	1.554
	-0.124	0.002	0.052	0.082	0.098	0.044	0.085	0.046	0.029	0.009	0	0	0	0	0	-0.003	0.059	0.12	0.151	0.134	0.106	0.101	0.14	0.189	0.231	0.314	0.27	0.327	0.35	0.297	0.267	0.305	0.406	0.538	0.606	0.664	0.748	0.907	1.088	1.129	1.192	1.202	1.177	1.118	1.072	1.12	1.334	1.376	1.473
	-0.055	0.089	0.117	0.124	0.139	0.074	0.112	0.062	0.045	0.005	0.031	0	0	0	0	0	0.02	0.062	0.092	0.068	0.026	0.033	0.065	0.109	0.147	0.226	0.173	0.209	0.228	0.187	0.154	0.194	0.289	0.413	0.479	0.536	0.624	0.772	0.951	0.995	1.051	1.066	1.029	0.962	0.92	0.975	1.192	1.246	1.343
	-0.162	-0.017	-0.006	-0.009	0.002	-0.055	-0.005	-0.061	-0.086	-0.086	-0.062	-0.05	0	0	0	0	0	0.017	0.067	0.065	0.025	0.033	0.054	0.079	0.122	0.18	0.125	0.156	0.173	0.147	0.121	0.177	0.273	0.395	0.458	0.516	0.616	0.755	0.926	0.963	1.013	1.027	0.979	0.905	0.872	0.936	1.153	1.212	1.31
	-0.176	-0.027	-0.018	-0.026	0.007	-0.052	-0.008	-0.039	-0.082	-0.061	-0.01	-0.006	-0.003	0	0	0	0	0	0.066	0.101	0.092	0.106	0.117	0.137	0.185	0.229	0.166	0.175	0.159	0.125	0.081	0.126	0.215	0.321	0.374	0.421	0.532	0.667	0.828	0.87	0.915	0.931	0.871	0.796	0.77	0.835	1.044	1.122	1.215
	-0.103	0.057	0.059	0.035	0.068	-0.001	0.042	0.037	-0.002	0.027	0.084	0.078	0.059	0.02	0	0	0	0	0	0.048	0.033	0.053	0.063	0.083	0.134	0.152	0.086	0.095	0.063	0.031	-0.014	0.032	0.131	0.223	0.273	0.314	0.421	0.549	0.7	0.74	0.776	0.795	0.721	0.645	0.618	0.675	0.877	0.965	1.046
	-0.166	-0.01	-0.011	-0.043	-0.013	-0.077	-0.031	-0.012	-0.034	0.012	0.099	0.111	0.12	0.062	0.017	0	0	0	0	0	-0.091	-0.093	-0.084	-0.063	0.004	0.014	-0.078	-0.073	-0.086	-0.101	-0.136	-0.083	0.015	0.098	0.149	0.19	0.292	0.409	0.564	0.607	0.646	0.671	0.602	0.53	0.505	0.561	0.757	0.852	0.927
	-0.2	-0.035	-0.03	-0.058	-0.027	-0.084	-0.038	-0.002	-0.024	0.032	0.132	0.143	0.151	0.092	0.067	0.066	0	0	0	0	0	-0.034	-0.045	-0.055	0.007	-0.011	-0.099	-0.099	-0.115	-0.126	-0.153	-0.093	-0.015	0.045	0.072	0.109	0.209	0.308	0.46	0.504	0.539	0.568	0.495	0.425	0.407	0.467	0.667	0.778	0.851
	-0.252	-0.08	-0.07	-0.092	-0.059	-0.108	-0.05	-0.01	-0.044	0.021	0.115	0.129	0.134	0.068	0.065	0.101	0.048	0	0	0	0	0	0	-0.022	0.01	-0.015	-0.087	-0.071	-0.089	-0.096	-0.114	-0.057	0.016	0.059	0.08	0.117	0.213	0.288	0.427	0.481	0.509	0.541	0.461	0.379	0.358	0.41	0.605	0.709	0.766
	-0.374	-0.197	-0.183	-0.193	-0.155	-0.185	-0.105	-0.048	-0.068	0.01	0.096	0.117	0.106	0.026	0.025	0.092	0.033	-0.091	0	0	0	0	0	0.022	0.056	0.049	-0.012	0.024	0.013	0.016	-0.001	0.062	0.142	0.186	0.218	0.262	0.356	0.414	0.533	0.58	0.599	0.625	0.542	0.462	0.435	0.474	0.66	0.75	0.791
	-0.472	-0.293	-0.267	-0.285	-0.246	-0.283	-0.194	-0.123	-0.135	-0.04	0.058	0.095	0.101	0.033	0.033	0.106	0.053	-0.093	-0.034	0	0	0	0	0	0.091	0.066	-0.002	0.016	-0.006	0	-0.011	0.05	0.14	0.185	0.239	0.287	0.387	0.444	0.55	0.595	0.623	0.649	0.572	0.502	0.474	0.503	0.688	0.778	0.804
	-0.391	-0.213	-0.183	-0.206	-0.161	-0.212	-0.132	-0.063	-0.061	0.03	0.112	0.14	0.14	0.065	0.054	0.117	0.063	-0.084	-0.045	0	0	0	0	0	0	-0.001	-0.036	-0.034	-0.062	-0.048	-0.044	-0.001	0.072	0.103	0.162	0.204	0.306	0.357	0.446	0.475	0.497	0.528	0.455	0.379	0.349	0.368	0.536	0.615	0.64
	-0.321	-0.143	-0.104	-0.13	-0.077	-0.131	-0.05	0.015	0.04	0.125	0.2	0.212	0.189	0.109	0.079	0.137	0.083	-0.063	-0.055	-0.022	0.022	0	0	0	0	0	0.009	0.009	-0.02	-0.009	-0.026	0.022	0.071	0.088	0.153	0.197	0.299	0.335	0.403	0.42	0.436	0.463	0.388	0.311	0.283	0.3	0.462	0.538	0.565
	-0.277	-0.1	-0.057	-0.091	-0.029	-0.079	0.005	0.072	0.115	0.196	0.27	0.264	0.231	0.147	0.122	0.185	0.134	0.004	0.007	0.01	0.056	0.091	0	0	0	0	0	0.019	-0.019	-0.029	-0.032	-0.001	0.043	0.078	0.142	0.18	0.28	0.318	0.396	0.411	0.431	0.467	0.396	0.311	0.283	0.288	0.435	0.504	0.529
	-0.163	0.004	0.055	0.023	0.078	0.033	0.122	0.186	0.238	0.325	0.384	0.362	0.314	0.226	0.18	0.229	0.152	0.014	-0.011	-0.015	0.049	0.066	-0.001	0	0	0	0	0	-0.02	-0.015	-0.013	0.002	0.045	0.079	0.151	0.194	0.314	0.348	0.409	0.403	0.407	0.431	0.35	0.257	0.23	0.234	0.37	0.443	0.475
	-0.139	0.02	0.068	0.038	0.083	0.032	0.126	0.187	0.24	0.325	0.37	0.327	0.27	0.173	0.125	0.166	0.086	-0.078	-0.099	-0.087	-0.012	-0.002	-0.036	0.009	0	0	0	0	0	0.064	0.086	0.123	0.152	0.166	0.233	0.268	0.383	0.402	0.44	0.419	0.41	0.436	0.366	0.286	0.267	0.269	0.392	0.471	0.497
	-0.029	0.138	0.184	0.155	0.196	0.137	0.224	0.269	0.318	0.408	0.443	0.395	0.327	0.209	0.156	0.175	0.095	-0.073	-0.099	-0.071	0.024	0.016	-0.034	0.009	0.019	0	0	0	0	0	0.045	0.078	0.113	0.102	0.162	0.201	0.303	0.305	0.33	0.294	0.278	0.297	0.227	0.155	0.149	0.147	0.264	0.335	0.35
	0.04	0.211	0.262	0.229	0.268	0.204	0.294	0.333	0.378	0.465	0.484	0.438	0.35	0.228	0.173	0.159	0.063	-0.086	-0.115	-0.089	0.013	-0.006	-0.062	-0.02	-0.019	-0.02	0	0	0	0	0	0.025	0.048	0.044	0.096	0.13	0.232	0.229	0.245	0.186	0.164	0.169	0.097	0.025	0.027	0.027	0.147	0.211	0.227
	0.064	0.224	0.273	0.242	0.282	0.218	0.311	0.347	0.378	0.452	0.453	0.393	0.297	0.187	0.147	0.125	0.031	-0.101	-0.126	-0.096	0.016	0	-0.048	-0.009	-0.029	-0.015	0.064	0	0	0	0	0	0.003	0.008	0.044	0.038	0.117	0.102	0.102	0.022	-0.012	-0.007	-0.076	-0.145	-0.143	-0.149	-0.032	0.038	0.055
	0.1	0.257	0.301	0.263	0.302	0.228	0.331	0.363	0.381	0.44	0.43	0.369	0.267	0.154	0.121	0.081	-0.014	-0.136	-0.153	-0.114	-0.001	-0.011	-0.044	-0.026	-0.032	-0.013	0.086	0.045	0	0	0	0	0	-0.011	0.007	-0.006	0.069	0.051	0.05	-0.033	-0.072	-0.065	-0.141	-0.214	-0.195	-0.203	-0.079	-0.018	0.002
	0.124	0.273	0.321	0.291	0.33	0.271	0.385	0.42	0.43	0.481	0.467	0.407	0.305	0.194	0.177	0.126	0.032	-0.083	-0.093	-0.057	0.062	0.05	-0.001	0.022	-0.001	0.002	0.123	0.078	0.025	0	0	0	0	0	-0.003	-0.014	0.042	0.015	0.006	-0.09	-0.133	-0.154	-0.221	-0.28	-0.264	-0.26	-0.131	-0.073	-0.045
	0.171	0.325	0.382	0.359	0.405	0.355	0.468	0.509	0.534	0.594	0.569	0.512	0.406	0.289	0.273	0.215	0.131	0.015	-0.015	0.016	0.142	0.14	0.072	0.071	0.043	0.045	0.152	0.113	0.048	0.003	0	0	0	0	0	-0.01	0.005	-0.022	-0.003	-0.085	-0.116	-0.147	-0.186	-0.228	-0.218	-0.207	-0.068	-0.016	0.012
	0.25	0.411	0.479	0.468	0.523	0.476	0.583	0.629	0.667	0.733	0.704	0.642	0.538	0.413	0.395	0.321	0.223	0.098	0.045	0.059	0.186	0.185	0.103	0.088	0.078	0.079	0.166	0.102	0.044	0.008	-0.011	0	0	0	0	0	0.026	-0.011	0.004	-0.069	-0.085	-0.133	-0.166	-0.203	-0.227	-0.226	-0.086	-0.027	-0.003
	0.312	0.474	0.541	0.53	0.587	0.544	0.648	0.698	0.741	0.808	0.773	0.716	0.606	0.479	0.458	0.374	0.273	0.149	0.072	0.08	0.218	0.239	0.162	0.153	0.142	0.151	0.233	0.162	0.096	0.044	0.007	-0.003	0	0	0	0	0	-0.048	-0.029	-0.074	-0.084	-0.137	-0.16	-0.188	-0.224	-0.237	-0.101	-0.032	-0.006
	0.354	0.516	0.581	0.57	0.63	0.592	0.691	0.748	0.8	0.871	0.836	0.779	0.664	0.536	0.516	0.421	0.314	0.19	0.109	0.117	0.262	0.287	0.204	0.197	0.18	0.194	0.268	0.201	0.13	0.038	-0.006	-0.014	-0.01	0	0	0	0	0	0.023	-0.011	-0.03	-0.081	-0.119	-0.158	-0.181	-0.196	-0.066	-0.019	-0.002
	0.365	0.526	0.59	0.586	0.66	0.637	0.735	0.805	0.865	0.94	0.912	0.858	0.748	0.624	0.616	0.532	0.421	0.292	0.209	0.213	0.356	0.387	0.306	0.299	0.28	0.314	0.383	0.303	0.232	0.117	0.069	0.042	0.005	0.026	0	0	0	0	0	0.021	0.007	-0.04	-0.083	-0.127	-0.149	-0.192	-0.072	-0.049	-0.038
	0.46	0.63	0.701	0.705	0.791	0.786	0.875	0.945	1.003	1.08	1.064	1.017	0.907	0.772	0.755	0.667	0.549	0.409	0.308	0.288	0.414	0.444	0.357	0.335	0.318	0.348	0.402	0.305	0.229	0.102	0.051	0.015	-0.022	-0.011	-0.048	0	0	0	0	0	0.009	-0.034	-0.083	-0.126	-0.137	-0.192	-0.082	-0.07	-0.057
	0.606	0.784	0.868	0.877	0.963	0.973	1.058	1.116	1.175	1.249	1.241	1.194	1.088	0.951	0.926	0.828	0.7	0.564	0.46	0.427	0.533	0.55	0.446	0.403	0.396	0.409	0.44	0.33	0.245	0.102	0.05	0.006	-0.003	0.004	-0.029	0.023	0	0	0	0	0	-0.001	-0.062	-0.096	-0.101	-0.137	-0.024	-0.022	-0.001
	0.661	0.818	0.898	0.909	1	1.019	1.11	1.164	1.217	1.29	1.281	1.233	1.129	0.995	0.963	0.87	0.74	0.607	0.504	0.481	0.58	0.595	0.475	0.42	0.411	0.403	0.419	0.294	0.186	0.022	-0.033	-0.09	-0.085	-0.069	-0.074	-0.011	0.021	0	0	0	0	0	-0.015	-0.025	-0.015	-0.041	0.069	0.063	0.081
	0.75	0.899	0.98	0.986	1.077	1.11	1.197	1.24	1.286	1.351	1.347	1.297	1.192	1.051	1.013	0.915	0.776	0.646	0.539	0.509	0.599	0.623	0.497	0.436	0.431	0.407	0.41	0.278	0.164	-0.012	-0.072	-0.133	-0.116	-0.085	-0.084	-0.03	0.007	0.009	0	0	0	0	0	0.013	0.03	0.001	0.103	0.088	0.105
	0.751	0.89	0.963	0.972	1.06	1.101	1.19	1.229	1.272	1.342	1.348	1.302	1.202	1.066	1.027	0.931	0.795	0.671	0.568	0.541	0.625	0.649	0.528	0.463	0.467	0.431	0.436	0.297	0.169	-0.007	-0.065	-0.154	-0.147	-0.133	-0.137	-0.081	-0.04	-0.034	-0.001	0	0	0	0	0	0	0.014	0.148	0.125	0.163
	0.666	0.806	0.885	0.901	0.998	1.046	1.137	1.173	1.213	1.295	1.303	1.269	1.177	1.029	0.979	0.871	0.721	0.602	0.495	0.461	0.542	0.572	0.455	0.388	0.396	0.35	0.366	0.227	0.097	-0.076	-0.141	-0.221	-0.186	-0.166	-0.16	-0.119	-0.083	-0.083	-0.062	-0.015	0	0	0	0	0	-0.028	0.081	0.069	0.102
	0.582	0.722	0.805	0.831	0.932	0.986	1.083	1.12	1.161	1.241	1.241	1.206	1.118	0.962	0.905	0.796	0.645	0.53	0.425	0.379	0.462	0.502	0.379	0.311	0.311	0.257	0.286	0.155	0.025	-0.145	-0.214	-0.28	-0.228	-0.203	-0.188	-0.158	-0.127	-0.126	-0.096	-0.025	0.013	0	0	0	0	0	0.099	0.091	0.108
	0.54	0.673	0.755	0.782	0.881	0.942	1.047	1.079	1.123	1.201	1.196	1.155	1.072	0.92	0.872	0.77	0.618	0.505	0.407	0.358	0.435	0.474	0.349	0.283	0.283	0.23	0.267	0.149	0.027	-0.143	-0.195	-0.264	-0.218	-0.227	-0.224	-0.181	-0.149	-0.137	-0.101	-0.015	0.03	0	0	0	0	0	0	0.038	0.033
	0.625	0.746	0.829	0.853	0.949	1.016	1.123	1.15	1.195	1.268	1.255	1.207	1.12	0.975	0.936	0.835	0.675	0.561	0.467	0.41	0.474	0.503	0.368	0.3	0.288	0.234	0.269	0.147	0.027	-0.149	-0.203	-0.26	-0.207	-0.226	-0.237	-0.196	-0.192	-0.192	-0.137	-0.041	0.001	0.014	-0.028	0	0	0	0	0	0.022
	0.84	0.953	1.036	1.063	1.16	1.234	1.333	1.36	1.397	1.474	1.468	1.42	1.334	1.192	1.153	1.044	0.877	0.757	0.667	0.605	0.66	0.688	0.536	0.462	0.435	0.37	0.392	0.264	0.147	-0.032	-0.079	-0.131	-0.068	-0.086	-0.101	-0.066	-0.072	-0.082	-0.024	0.069	0.103	0.148	0.081	0.099	0	0	0	0	0
	0.894	0.997	1.092	1.13	1.219	1.291	1.395	1.416	1.44	1.515	1.51	1.456	1.376	1.246	1.212	1.122	0.965	0.852	0.778	0.709	0.75	0.778	0.615	0.538	0.504	0.443	0.471	0.335	0.211	0.038	-0.018	-0.073	-0.016	-0.027	-0.032	-0.019	-0.049	-0.07	-0.022	0.063	0.088	0.125	0.069	0.091	0.038	0	0	0	0
	1.036	1.123	1.222	1.263	1.354	1.429	1.526	1.539	1.554	1.624	1.614	1.554	1.473	1.343	1.31	1.215	1.046	0.927	0.851	0.766	0.791	0.804	0.64	0.565	0.529	0.475	0.497	0.35	0.227	0.055	0.002	-0.045	0.012	-0.003	-0.006	-0.002	-0.038	-0.057	-0.001	0.081	0.105	0.163	0.102	0.108	0.033	0.022	0	0	0
	1.163	1.243	1.333	1.378	1.459	1.525	1.609	1.62	1.63	1.698	1.692	1.64	1.554	1.428	1.405	1.308	1.136	1.015	0.943	0.845	0.849	0.857	0.692	0.619	0.576	0.531	0.544	0.389	0.267	0.088	0.031	-0.008	0.049	0.036	0.032	0.033	-0.02	-0.045	0.014	0.087	0.102	0.17	0.104	0.088	0.028	0.018	0.015	0	0
	1.232	1.312	1.392	1.437	1.516	1.571	1.653	1.664	1.66	1.721	1.715	1.667	1.579	1.456	1.438	1.338	1.169	1.057	0.983	0.878	0.875	0.877	0.712	0.633	0.588	0.541	0.553	0.403	0.284	0.099	0.043	0.015	0.067	0.06	0.04	0.036	-0.028	-0.057	0.007	0.063	0.066	0.118	0.056	0.049	0.032	0.029	0.031	0.013	0
	1.343	1.412	1.484	1.516	1.592	1.644	1.718	1.725	1.716	1.766	1.756	1.71	1.623	1.491	1.463	1.358	1.188	1.07	0.988	0.878	0.862	0.858	0.694	0.619	0.571	0.543	0.564	0.411	0.29	0.118	0.064	0.044	0.097	0.09	0.069	0.064	-0.008	-0.034	0.033	0.088	0.102	0.15	0.072	0.04	0.024	0.024	0.016	0.014	0.022
	1.434	1.501	1.566	1.601	1.674	1.722	1.787	1.79	1.772	1.81	1.813	1.771	1.68	1.543	1.52	1.409	1.232	1.115	1.034	0.916	0.889	0.887	0.733	0.665	0.612	0.593	0.61	0.465	0.347	0.164	0.111	0.101	0.145	0.136	0.105	0.099	0.021	-0.007	0.06	0.094	0.091	0.123	0.045	0.025	0.016	0.019	0.02	0.021	0.029
	1.517	1.583	1.647	1.672	1.74	1.784	1.842	1.835	1.809	1.839	1.845	1.807	1.72	1.586	1.564	1.451	1.276	1.158	1.065	0.94	0.907	0.901	0.749	0.675	0.624	0.617	0.636	0.505	0.397	0.219	0.166	0.169	0.225	0.229	0.185	0.174	0.1	0.066	0.114	0.127	0.103	0.114	0.032	0.018	0.023	0.031	0.032	0.021	0.033
	1.567	1.625	1.68	1.698	1.762	1.809	1.864	1.857	1.827	1.852	1.855	1.808	1.723	1.583	1.572	1.462	1.287	1.165	1.057	0.922	0.898	0.888	0.729	0.659	0.618	0.625	0.648	0.517	0.415	0.244	0.188	0.213	0.285	0.321	0.267	0.245	0.173	0.147	0.198	0.211	0.177	0.178	0.09	0.07	0.086	0.09	0.081	0.077	0.098
	1.568	1.622	1.676	1.69	1.745	1.795	1.856	1.85	1.819	1.846	1.846	1.801	1.72	1.587	1.574	1.472	1.304	1.176	1.055	0.919	0.903	0.896	0.74	0.685	0.649	0.668	0.689	0.553	0.459	0.295	0.246	0.282	0.355	0.408	0.36	0.337	0.269	0.242	0.291	0.295	0.247	0.232	0.151	0.143	0.165	0.164	0.158	0.179	0.199
	1.741	1.803	1.86	1.867	1.916	1.962	2.022	2.009	1.969	1.99	1.985	1.94	1.862	1.74	1.722	1.619	1.445	1.309	1.18	1.041	1.019	1.007	0.853	0.803	0.769	0.795	0.817	0.685	0.597	0.434	0.384	0.416	0.498	0.554	0.509	0.486	0.424	0.395	0.434	0.411	0.349	0.326	0.238	0.243	0.252	0.248	0.24	0.245	0.256
	1.709	1.765	1.819	1.823	1.864	1.914	1.972	1.955	1.917	1.934	1.928	1.88	1.803	1.678	1.663	1.564	1.39	1.251	1.115	0.978	0.96	0.942	0.791	0.743	0.715	0.749	0.771	0.65	0.577	0.422	0.375	0.42	0.515	0.593	0.551	0.53	0.475	0.442	0.473	0.432	0.36	0.329	0.239	0.244	0.249	0.239	0.221	0.234	0.253
	1.633	1.683	1.738	1.738	1.785	1.837	1.889	1.872	1.826	1.842	1.828	1.784	1.708	1.59	1.585	1.489	1.311	1.163	1.022	0.882	0.857	0.837	0.688	0.652	0.63	0.669	0.693	0.574	0.504	0.353	0.314	0.353	0.451	0.538	0.499	0.487	0.441	0.403	0.428	0.376	0.297	0.258	0.165	0.167	0.167	0.152	0.144	0.157	0.177
	1.73	1.773	1.822	1.826	1.882	1.934	1.985	1.967	1.924	1.941	1.924	1.885	1.805	1.686	1.681	1.584	1.394	1.24	1.098	0.959	0.935	0.913	0.773	0.741	0.721	0.768	0.793	0.683	0.623	0.481	0.445	0.485	0.587	0.672	0.634	0.609	0.561	0.512	0.515	0.451	0.366	0.306	0.202	0.203	0.194	0.171	0.158	0.167	0.178
	1.726	1.766	1.811	1.821	1.881	1.941	1.991	1.97	1.922	1.938	1.921	1.883	1.803	1.686	1.684	1.588	1.392	1.24	1.099	0.962	0.94	0.913	0.778	0.756	0.748	0.789	0.812	0.707	0.648	0.513	0.473	0.517	0.615	0.707	0.671	0.646	0.602	0.547	0.537	0.464	0.37	0.31	0.214	0.214	0.199	0.188	0.18	0.192	0.218
	1.631	1.672	1.717	1.725	1.788	1.858	1.903	1.88	1.823	1.837	1.809	1.77	1.689	1.578	1.575	1.48	1.283	1.129	0.984	0.85	0.828	0.795	0.656	0.634	0.631	0.666	0.688	0.578	0.52	0.388	0.348	0.396	0.486	0.589	0.562	0.554	0.523	0.473	0.471	0.4	0.308	0.257	0.17	0.174	0.162	0.15	0.147	0.162	0.191
	1.607	1.645	1.685	1.692	1.766	1.833	1.881	1.856	1.795	1.811	1.776	1.744	1.658	1.546	1.544	1.442	1.237	1.086	0.943	0.816	0.787	0.754	0.618	0.604	0.607	0.645	0.677	0.578	0.528	0.407	0.368	0.42	0.511	0.62	0.597	0.587	0.553	0.499	0.497	0.425	0.333	0.279	0.201	0.205	0.194	0.172	0.166	0.169	0.19
	1.466	1.514	1.555	1.564	1.639	1.709	1.76	1.731	1.66	1.675	1.638	1.61	1.525	1.41	1.406	1.301	1.095	0.943	0.805	0.694	0.662	0.625	0.496	0.475	0.474	0.514	0.552	0.456	0.413	0.299	0.265	0.314	0.406	0.516	0.491	0.481	0.442	0.381	0.384	0.313	0.227	0.164	0.085	0.093	0.084	0.073	0.059	0.062	0.091
	1.464	1.518	1.555	1.579	1.665	1.739	1.79	1.766	1.702	1.728	1.699	1.679	1.587	1.465	1.465	1.357	1.147	0.995	0.856	0.747	0.716	0.681	0.552	0.53	0.531	0.571	0.608	0.515	0.48	0.378	0.346	0.399	0.491	0.601	0.575	0.561	0.512	0.448	0.456	0.384	0.299	0.232	0.147	0.153	0.149	0.135	0.109	0.095	0.116
	1.496	1.544	1.575	1.598	1.678	1.744	1.787	1.759	1.691	1.707	1.668	1.648	1.544	1.418	1.417	1.309	1.093	0.943	0.802	0.697	0.665	0.632	0.508	0.489	0.494	0.543	0.584	0.497	0.469	0.382	0.357	0.407	0.501	0.615	0.594	0.577	0.533	0.478	0.488	0.42	0.346	0.279	0.196	0.202	0.206	0.182	0.152	0.134	0.152
	1.424	1.478	1.505	1.525	1.603	1.665	1.706	1.674	1.604	1.612	1.583	1.56	1.457	1.334	1.338	1.227	1.011	0.864	0.722	0.622	0.593	0.562	0.444	0.429	0.435	0.489	0.534	0.444	0.41	0.323	0.288	0.336	0.427	0.546	0.52	0.503	0.458	0.412	0.432	0.362	0.298	0.228	0.14	0.151	0.164	0.156	0.124	0.106	0.135
	1.415	1.471	1.498	1.519	1.599	1.662	1.702	1.673	1.608	1.623	1.601	1.579	1.483	1.361	1.369	1.254	1.033	0.882	0.742	0.64	0.604	0.564	0.445	0.433	0.436	0.494	0.535	0.439	0.407	0.321	0.289	0.335	0.431	0.556	0.527	0.507	0.463	0.416	0.434	0.369	0.31	0.234	0.142	0.15	0.162	0.163	0.126	0.102	0.133
	1.395	1.453	1.484	1.503	1.59	1.66	1.696	1.656	1.594	1.607	1.584	1.563	1.467	1.347	1.36	1.247	1.027	0.88	0.743	0.642	0.599	0.556	0.431	0.424	0.431	0.497	0.537	0.441	0.41	0.322	0.295	0.337	0.429	0.562	0.527	0.505	0.465	0.431	0.445	0.381	0.32	0.238	0.144	0.154	0.163	0.17	0.127	0.097	0.127
	1.409	1.471	1.496	1.508	1.599	1.665	1.697	1.657	1.599	1.616	1.601	1.581	1.493	1.369	1.376	1.264	1.045	0.9	0.759	0.657	0.608	0.562	0.437	0.432	0.44	0.51	0.538	0.437	0.411	0.322	0.293	0.338	0.437	0.577	0.558	0.539	0.503	0.474	0.492	0.436	0.383	0.297	0.209	0.237	0.244	0.262	0.226	0.192	0.224
	1.244	1.306	1.325	1.339	1.434	1.498	1.536	1.507	1.462	1.487	1.478	1.451	1.361	1.239	1.244	1.135	0.92	0.774	0.636	0.539	0.486	0.431	0.3	0.299	0.306	0.373	0.389	0.294	0.277	0.186	0.159	0.212	0.318	0.467	0.447	0.438	0.413	0.388	0.41	0.375	0.331	0.242	0.159	0.198	0.206	0.228	0.188	0.153	0.187
	1.348	1.419	1.454	1.473	1.572	1.642	1.688	1.66	1.629	1.651	1.645	1.613	1.525	1.393	1.388	1.279	1.066	0.913	0.77	0.669	0.608	0.541	0.402	0.395	0.404	0.472	0.494	0.398	0.38	0.29	0.259	0.31	0.413	0.564	0.536	0.524	0.498	0.471	0.492	0.459	0.411	0.311	0.226	0.27	0.279	0.31	0.266	0.233	0.272
	1.319	1.384	1.421	1.45	1.551	1.623	1.673	1.649	1.63	1.654	1.651	1.615	1.526	1.375	1.367	1.255	1.039	0.881	0.737	0.627	0.561	0.492	0.351	0.355	0.363	0.434	0.45	0.356	0.344	0.255	0.229	0.29	0.403	0.562	0.544	0.538	0.518	0.496	0.521	0.502	0.46	0.361	0.286	0.34	0.356	0.394	0.358	0.328	0.367
	1.34	1.412	1.446	1.473	1.563	1.634	1.691	1.662	1.641	1.67	1.674	1.648	1.558	1.386	1.356	1.231	1.004	0.847	0.7	0.579	0.507	0.442	0.307	0.319	0.328	0.399	0.414	0.325	0.317	0.23	0.207	0.264	0.377	0.533	0.516	0.506	0.483	0.465	0.48	0.461	0.419	0.323	0.251	0.311	0.328	0.365	0.33	0.297	0.332
	1.407	1.483	1.52	1.544	1.638	1.712	1.763	1.726	1.705	1.729	1.746	1.72	1.634	1.45	1.421	1.294	1.064	0.904	0.753	0.63	0.559	0.494	0.363	0.371	0.379	0.448	0.45	0.364	0.355	0.262	0.239	0.288	0.403	0.547	0.526	0.517	0.49	0.476	0.493	0.468	0.426	0.332	0.261	0.316	0.332	0.376	0.346	0.313	0.353
	1.473	1.544	1.579	1.609	1.698	1.772	1.82	1.778	1.756	1.781	1.799	1.767	1.677	1.502	1.472	1.349	1.103	0.946	0.794	0.666	0.59	0.524	0.391	0.395	0.405	0.461	0.454	0.371	0.36	0.259	0.237	0.282	0.403	0.551	0.527	0.523	0.488	0.478	0.496	0.462	0.425	0.33	0.259	0.317	0.334	0.38	0.355	0.321	0.355
	1.591	1.663	1.702	1.727	1.82	1.9	1.939	1.889	1.86	1.889	1.912	1.885	1.798	1.641	1.615	1.491	1.254	1.097	0.941	0.816	0.746	0.684	0.553	0.557	0.575	0.624	0.609	0.531	0.53	0.424	0.413	0.447	0.559	0.694	0.674	0.673	0.638	0.633	0.657	0.62	0.586	0.503	0.441	0.492	0.506	0.551	0.532	0.506	0.532
	1.726	1.799	1.848	1.877	1.966	2.054	2.089	2.027	1.998	2.019	2.039	2.014	1.932	1.786	1.763	1.643	1.408	1.248	1.09	0.966	0.895	0.835	0.715	0.716	0.73	0.776	0.756	0.679	0.673	0.566	0.562	0.595	0.707	0.834	0.814	0.819	0.784	0.772	0.789	0.743	0.711	0.622	0.561	0.614	0.622	0.657	0.634	0.602	0.616
	1.814	1.879	1.93	1.954	2.034	2.122	2.145	2.085	2.05	2.074	2.083	2.056	1.979	1.842	1.817	1.699	1.475	1.321	1.164	1.045	0.983	0.93	0.807	0.811	0.828	0.873	0.849	0.775	0.77	0.659	0.664	0.696	0.803	0.922	0.897	0.902	0.863	0.846	0.853	0.798	0.761	0.659	0.59	0.647	0.653	0.679	0.654	0.625	0.623
	1.901	1.967	2.029	2.056	2.147	2.237	2.266	2.204	2.171	2.194	2.207	2.183	2.112	1.992	1.968	1.856	1.639	1.494	1.337	1.227	1.169	1.113	0.99	0.994	1.017	1.068	1.043	0.972	0.971	0.861	0.878	0.906	1.004	1.115	1.084	1.091	1.05	1.024	1.023	0.955	0.917	0.815	0.746	0.798	0.793	0.806	0.776	0.744	0.724
	1.866	1.927	1.998	2.026	2.128	2.218	2.247	2.182	2.156	2.181	2.194	2.178	2.12	2.008	1.987	1.873	1.644	1.492	1.332	1.218	1.155	1.09	0.965	0.97	0.997	1.051	1.025	0.962	0.961	0.844	0.865	0.888	0.981	1.087	1.047	1.05	1.007	0.976	0.966	0.891	0.847	0.733	0.659	0.711	0.708	0.717	0.682	0.653	0.621
	1.926	1.971	2.056	2.086	2.186	2.274	2.303	2.238	2.214	2.235	2.256	2.238	2.19	2.083	2.058	1.956	1.734	1.587	1.438	1.32	1.255	1.198	1.071	1.074	1.108	1.167	1.142	1.081	1.084	0.96	0.98	0.992	1.079	1.176	1.127	1.126	1.088	1.054	1.034	0.955	0.916	0.806	0.727	0.774	0.773	0.777	0.743	0.719	0.679
	1.995	2.042	2.119	2.155	2.252	2.345	2.382	2.316	2.304	2.322	2.346	2.329	2.291	2.182	2.164	2.069	1.847	1.703	1.55	1.426	1.364	1.313	1.185	1.196	1.234	1.294	1.266	1.205	1.211	1.081	1.103	1.111	1.192	1.286	1.226	1.213	1.172	1.127	1.092	1.002	0.957	0.839	0.759	0.812	0.811	0.812	0.778	0.742	0.693
	2.075	2.135	2.208	2.253	2.345	2.436	2.482	2.42	2.425	2.445	2.477	2.464	2.42	2.31	2.29	2.202	1.974	1.829	1.677	1.551	1.494	1.447	1.322	1.341	1.381	1.447	1.42	1.355	1.358	1.229	1.242	1.243	1.312	1.398	1.327	1.311	1.263	1.199	1.148	1.05	0.99	0.857	0.769	0.817	0.817	0.814	0.783	0.732	0.672
	2.211	2.271	2.347	2.385	2.479	2.575	2.622	2.566	2.575	2.605	2.646	2.634	2.584	2.484	2.464	2.38	2.155	2.014	1.87	1.743	1.685	1.645	1.526	1.55	1.592	1.655	1.624	1.554	1.551	1.42	1.425	1.418	1.478	1.554	1.47	1.451	1.392	1.318	1.253	1.148	1.087	0.943	0.855	0.906	0.906	0.907	0.887	0.83	0.772
	2.382	2.443	2.535	2.588	2.677	2.774	2.826	2.766	2.777	2.802	2.849	2.839	2.795	2.689	2.678	2.594	2.37	2.233	2.094	1.969	1.913	1.877	1.768	1.786	1.83	1.889	1.857	1.788	1.784	1.641	1.647	1.637	1.689	1.762	1.669	1.647	1.582	1.496	1.419	1.307	1.245	1.09	0.998	1.059	1.062	1.056	1.033	0.966	0.896
	2.519	2.57	2.66	2.724	2.817	2.911	2.977	2.92	2.926	2.958	3.003	2.989	2.937	2.832	2.818	2.742	2.523	2.379	2.244	2.117	2.052	2.014	1.897	1.921	1.97	2.031	1.993	1.929	1.928	1.778	1.782	1.766	1.821	1.895	1.794	1.763	1.691	1.586	1.488	1.368	1.292	1.127	1.024	1.076	1.074	1.065	1.041	0.964	0.901
	2.613	2.658	2.744	2.816	2.922	3.029	3.11	3.068	3.076	3.11	3.154	3.126	3.065	2.958	2.942	2.873	2.661	2.524	2.383	2.255	2.193	2.156	2.038	2.064	2.116	2.179	2.149	2.087	2.083	1.938	1.945	1.927	1.982	2.046	1.946	1.906	1.823	1.712	1.605	1.479	1.398	1.236	1.135	1.182	1.175	1.158	1.129	1.04	0.973
	2.688	2.725	2.812	2.885	2.99	3.116	3.2	3.166	3.17	3.201	3.246	3.22	3.162	3.059	3.04	2.976	2.762	2.624	2.478	2.344	2.288	2.249	2.128	2.159	2.219	2.285	2.255	2.188	2.177	2.031	2.032	2.006	2.053	2.11	2.014	1.974	1.88	1.755	1.637	1.509	1.42	1.263	1.167	1.212	1.202	1.183	1.161	1.067	1.002
	2.742	2.765	2.853	2.929	3.035	3.165	3.262	3.233	3.249	3.292	3.336	3.307	3.245	3.138	3.111	3.042	2.827	2.687	2.544	2.41	2.357	2.322	2.208	2.233	2.3	2.37	2.34	2.269	2.253	2.106	2.098	2.064	2.105	2.154	2.059	2.02	1.919	1.782	1.66	1.532	1.436	1.281	1.179	1.212	1.204	1.181	1.163	1.076	1.013
	2.895	2.911	2.994	3.068	3.179	3.307	3.406	3.384	3.406	3.451	3.501	3.464	3.398	3.286	3.265	3.196	2.986	2.845	2.699	2.57	2.512	2.474	2.363	2.383	2.451	2.525	2.49	2.417	2.4	2.25	2.237	2.2	2.242	2.285	2.188	2.159	2.052	1.913	1.797	1.666	1.571	1.413	1.302	1.333	1.32	1.285	1.265	1.176	1.112
	2.963	2.977	3.053	3.118	3.229	3.355	3.446	3.429	3.459	3.496	3.555	3.505	3.432	3.326	3.305	3.235	3.037	2.909	2.775	2.647	2.578	2.545	2.441	2.468	2.542	2.624	2.589	2.523	2.506	2.351	2.34	2.3	2.346	2.381	2.276	2.241	2.135	1.994	1.876	1.745	1.65	1.496	1.379	1.406	1.393	1.35	1.326	1.238	1.172
	3.102	3.118	3.197	3.258	3.371	3.493	3.6	3.594	3.63	3.671	3.721	3.665	3.596	3.487	3.467	3.402	3.204	3.076	2.942	2.813	2.752	2.723	2.627	2.653	2.722	2.808	2.769	2.709	2.685	2.526	2.513	2.472	2.521	2.557	2.453	2.419	2.319	2.181	2.056	1.927	1.832	1.672	1.553	1.577	1.562	1.519	1.504	1.42	1.356
	3.254	3.275	3.353	3.412	3.526	3.646	3.761	3.748	3.789	3.822	3.847	3.792	3.727	3.617	3.606	3.548	3.347	3.214	3.077	2.951	2.891	2.857	2.762	2.786	2.85	2.929	2.888	2.828	2.796	2.632	2.621	2.574	2.626	2.667	2.56	2.525	2.424	2.289	2.167	2.051	1.957	1.797	1.674	1.695	1.678	1.634	1.631	1.555	1.488
	3.398	3.42	3.506	3.567	3.681	3.791	3.913	3.899	3.929	3.955	3.976	3.913	3.846	3.74	3.725	3.669	3.469	3.337	3.205	3.082	3.021	2.995	2.902	2.924	2.979	3.056	3.021	2.971	2.929	2.762	2.754	2.711	2.767	2.798	2.692	2.665	2.565	2.436	2.321	2.203	2.108	1.952	1.827	1.847	1.833	1.785	1.779	1.71	1.643
	3.441	3.452	3.525	3.592	3.692	3.798	3.923	3.918	3.945	3.979	3.993	3.937	3.871	3.767	3.748	3.694	3.499	3.371	3.232	3.112	3.062	3.04	2.948	2.971	3.021	3.097	3.064	3.015	2.976	2.808	2.801	2.755	2.811	2.848	2.743	2.709	2.612	2.486	2.369	2.246	2.144	1.988	1.858	1.88	1.87	1.817	1.808	1.741	1.667
	3.592	3.599	3.661	3.729	3.824	3.941	4.075	4.068	4.09	4.125	4.127	4.072	4.016	3.912	3.89	3.833	3.646	3.522	3.376	3.259	3.212	3.197	3.111	3.131	3.173	3.239	3.223	3.178	3.135	2.965	2.957	2.905	2.969	3.007	2.904	2.87	2.776	2.666	2.556	2.439	2.34	2.188	2.061	2.082	2.072	2.021	2.015	1.951	1.873
	3.672	3.681	3.752	3.823	3.918	4.038	4.171	4.162	4.182	4.216	4.213	4.16	4.112	4.018	3.992	3.93	3.746	3.625	3.487	3.365	3.328	3.322	3.235	3.247	3.292	3.353	3.342	3.31	3.261	3.094	3.085	3.033	3.104	3.136	3.033	3.001	2.907	2.794	2.688	2.579	2.478	2.327	2.209	2.227	2.211	2.169	2.163	2.094	2.015
	3.645	3.666	3.733	3.809	3.882	4.004	4.141	4.138	4.16	4.194	4.183	4.135	4.089	3.986	3.963	3.905	3.728	3.615	3.478	3.367	3.33	3.328	3.234	3.248	3.296	3.348	3.344	3.309	3.258	3.086	3.07	3.014	3.095	3.123	3.026	2.996	2.916	2.815	2.718	2.614	2.532	2.389	2.269	2.289	2.276	2.235	2.225	2.161	2.075
	3.65	3.678	3.748	3.828	3.897	4.014	4.154	4.148	4.182	4.207	4.185	4.133	4.082	3.979	3.964	3.916	3.753	3.64	3.508	3.393	3.351	3.352	3.253	3.262	3.305	3.345	3.345	3.311	3.258	3.083	3.061	3.002	3.094	3.125	3.027	3.001	2.922	2.822	2.731	2.638	2.569	2.434	2.318	2.337	2.325	2.285	2.271	2.205	2.109
	3.665	3.697	3.776	3.857	3.936	4.046	4.179	4.163	4.194	4.208	4.187	4.135	4.084	3.991	3.986	3.946	3.781	3.673	3.549	3.434	3.382	3.381	3.278	3.285	3.318	3.351	3.358	3.333	3.282	3.103	3.083	3.029	3.129	3.163	3.077	3.047	2.971	2.878	2.797	2.707	2.633	2.5	2.38	2.394	2.385	2.345	2.332	2.271	2.176
	3.742	3.779	3.848	3.939	4.016	4.126	4.257	4.232	4.261	4.272	4.252	4.201	4.158	4.073	4.065	4.032	3.869	3.765	3.647	3.541	3.468	3.461	3.357	3.362	3.397	3.432	3.441	3.418	3.37	3.19	3.172	3.113	3.219	3.251	3.17	3.143	3.068	2.983	2.911	2.824	2.746	2.613	2.488	2.496	2.486	2.448	2.446	2.381	2.29
	3.871	3.917	3.993	4.088	4.168	4.274	4.408	4.377	4.391	4.405	4.388	4.341	4.297	4.21	4.211	4.177	4.02	3.917	3.807	3.704	3.637	3.631	3.523	3.53	3.559	3.597	3.617	3.591	3.543	3.368	3.352	3.289	3.397	3.427	3.352	3.327	3.253	3.172	3.112	3.031	2.959	2.825	2.711	2.729	2.732	2.698	2.695	2.619	2.521
	3.883	3.932	4.017	4.112	4.192	4.3	4.424	4.4	4.415	4.42	4.394	4.343	4.297	4.217	4.222	4.197	4.042	3.933	3.83	3.735	3.659	3.657	3.558	3.563	3.589	3.632	3.651	3.622	3.585	3.416	3.409	3.35	3.467	3.504	3.445	3.428	3.363	3.291	3.242	3.164	3.085	2.955	2.846	2.867	2.881	2.846	2.843	2.754	2.658
	3.876	3.914	3.993	4.099	4.173	4.275	4.388	4.364	4.373	4.373	4.347	4.295	4.244	4.17	4.193	4.174	4.03	3.92	3.824	3.733	3.642	3.631	3.528	3.526	3.552	3.601	3.619	3.584	3.551	3.393	3.387	3.329	3.452	3.495	3.441	3.429	3.363	3.297	3.251	3.183	3.106	2.98	2.882	2.905	2.926	2.897	2.888	2.803	2.713
	3.833	3.867	3.948	4.049	4.108	4.202	4.299	4.279	4.28	4.277	4.261	4.219	4.161	4.082	4.106	4.096	3.95	3.829	3.741	3.658	3.563	3.561	3.464	3.47	3.496	3.551	3.562	3.532	3.501	3.345	3.345	3.294	3.422	3.468	3.418	3.405	3.34	3.275	3.233	3.161	3.091	2.968	2.875	2.9	2.927	2.899	2.896	2.819	2.736
	3.839	3.864	3.948	4.043	4.087	4.178	4.292	4.27	4.274	4.263	4.25	4.207	4.147	4.068	4.077	4.053	3.911	3.777	3.696	3.618	3.526	3.522	3.424	3.427	3.451	3.502	3.507	3.489	3.461	3.297	3.3	3.247	3.373	3.422	3.372	3.359	3.291	3.227	3.191	3.117	3.048	2.937	2.851	2.869	2.892	2.856	2.853	2.775	2.687
	3.837	3.86	3.941	4.039	4.076	4.169	4.277	4.262	4.267	4.259	4.246	4.211	4.159	4.07	4.064	4.025	3.894	3.76	3.677	3.605	3.508	3.515	3.42	3.427	3.455	3.509	3.516	3.504	3.478	3.311	3.312	3.265	3.399	3.445	3.397	3.388	3.321	3.254	3.218	3.149	3.078	2.968	2.882	2.891	2.917	2.88	2.875	2.795	2.709
	3.762	3.777	3.85	3.94	3.974	4.061	4.179	4.155	4.16	4.166	4.157	4.126	4.069	3.976	3.966	3.917	3.779	3.649	3.566	3.491	3.381	3.383	3.291	3.308	3.346	3.405	3.407	3.379	3.351	3.193	3.194	3.153	3.298	3.34	3.298	3.3	3.244	3.184	3.147	3.086	3.022	2.918	2.842	2.854	2.892	2.86	2.862	2.789	2.712
	3.683	3.688	3.757	3.835	3.877	3.962	4.092	4.07	4.079	4.08	4.075	4.047	3.991	3.897	3.883	3.834	3.683	3.55	3.463	3.384	3.28	3.284	3.199	3.223	3.273	3.337	3.333	3.305	3.273	3.121	3.127	3.087	3.248	3.301	3.265	3.265	3.208	3.158	3.129	3.071	3.017	2.921	2.857	2.869	2.904	2.873	2.875	2.813	2.75
	3.733	3.746	3.806	3.877	3.911	4.005	4.127	4.096	4.103	4.101	4.105	4.075	4.018	3.922	3.912	3.855	3.692	3.552	3.465	3.39	3.289	3.286	3.211	3.241	3.289	3.358	3.365	3.344	3.318	3.166	3.178	3.14	3.303	3.361	3.325	3.32	3.26	3.21	3.186	3.132	3.073	2.983	2.923	2.931	2.961	2.927	2.927	2.863	2.794
	3.829	3.839	3.914	3.988	4.017	4.104	4.223	4.196	4.204	4.208	4.198	4.145	4.093	4.007	3.988	3.941	3.781	3.637	3.545	3.475	3.375	3.366	3.29	3.325	3.372	3.438	3.444	3.429	3.404	3.258	3.27	3.229	3.396	3.458	3.423	3.415	3.356	3.306	3.281	3.228	3.173	3.083	3.027	3.021	3.043	3.002	3.002	2.941	2.871
	3.878	3.881	3.947	4.014	4.044	4.121	4.23	4.196	4.22	4.215	4.19	4.137	4.074	3.983	3.976	3.918	3.741	3.605	3.52	3.448	3.352	3.357	3.281	3.312	3.374	3.423	3.44	3.428	3.401	3.254	3.269	3.231	3.411	3.461	3.421	3.411	3.343	3.293	3.262	3.205	3.149	3.064	3.017	2.999	3.013	2.966	2.962	2.911	2.835
	3.904	3.911	3.965	4.025	4.053	4.118	4.23	4.181	4.191	4.186	4.17	4.128	4.072	3.967	3.961	3.908	3.728	3.593	3.505	3.447	3.347	3.357	3.286	3.321	3.383	3.426	3.447	3.434	3.414	3.282	3.297	3.264	3.444	3.507	3.459	3.441	3.379	3.33	3.297	3.237	3.174	3.089	3.032	3.007	3.024	2.972	2.965	2.907	2.827
	3.906	3.935	3.988	4.044	4.078	4.123	4.22	4.16	4.177	4.158	4.142	4.099	4.055	3.949	3.93	3.873	3.695	3.549	3.468	3.406	3.318	3.325	3.259	3.302	3.356	3.397	3.415	3.406	3.385	3.257	3.269	3.233	3.429	3.493	3.434	3.414	3.342	3.291	3.259	3.199	3.139	3.059	3.008	2.975	2.993	2.942	2.933	2.88	2.801
	3.847	3.869	3.917	3.963	3.995	4.03	4.125	4.056	4.067	4.032	4.02	3.975	3.928	3.822	3.809	3.746	3.571	3.438	3.353	3.286	3.205	3.211	3.141	3.194	3.243	3.291	3.317	3.32	3.3	3.178	3.192	3.162	3.359	3.434	3.366	3.353	3.266	3.215	3.188	3.127	3.064	2.989	2.939	2.903	2.925	2.877	2.866	2.81	2.734
	3.703	3.721	3.777	3.823	3.846	3.899	3.987	3.917	3.918	3.89	3.872	3.812	3.777	3.672	3.662	3.611	3.447	3.311	3.232	3.162	3.075	3.078	3.008	3.062	3.112	3.159	3.18	3.199	3.178	3.055	3.061	3.042	3.242	3.312	3.248	3.221	3.134	3.076	3.048	2.976	2.911	2.829	2.776	2.743	2.774	2.723	2.718	2.667	2.588
	3.651	3.682	3.747	3.798	3.806	3.849	3.945	3.864	3.854	3.809	3.79	3.721	3.683	3.601	3.602	3.545	3.367	3.231	3.146	3.079	2.991	2.993	2.92	2.977	3.028	3.069	3.08	3.097	3.084	2.967	2.978	2.956	3.156	3.212	3.138	3.113	3.028	2.95	2.906	2.819	2.749	2.668	2.609	2.578	2.602	2.558	2.556	2.501	2.426
	3.568	3.602	3.68	3.727	3.736	3.78	3.873	3.783	3.775	3.721	3.702	3.634	3.588	3.496	3.501	3.45	3.277	3.144	3.061	3.005	2.921	2.936	2.857	2.915	2.947	2.988	2.994	3.019	3.009	2.887	2.897	2.87	3.061	3.098	3.022	3.001	2.918	2.828	2.78	2.686	2.621	2.539	2.478	2.45	2.468	2.429	2.428	2.371	2.298
	3.428	3.461	3.537	3.598	3.626	3.692	3.782	3.704	3.694	3.642	3.616	3.552	3.506	3.392	3.376	3.312	3.135	3.02	2.933	2.889	2.818	2.825	2.748	2.802	2.826	2.866	2.872	2.883	2.867	2.742	2.743	2.719	2.922	2.969	2.875	2.857	2.78	2.689	2.634	2.537	2.475	2.391	2.343	2.327	2.338	2.303	2.297	2.241	2.172
	3.413	3.427	3.488	3.543	3.57	3.622	3.713	3.626	3.603	3.553	3.526	3.451	3.402	3.282	3.26	3.204	3.036	2.914	2.841	2.806	2.741	2.757	2.675	2.736	2.756	2.803	2.805	2.828	2.797	2.663	2.656	2.632	2.85	2.894	2.794	2.773	2.686	2.594	2.531	2.433	2.37	2.286	2.239	2.223	2.233	2.193	2.19	2.14	2.066
	3.432	3.443	3.504	3.573	3.594	3.656	3.738	3.638	3.606	3.55	3.538	3.452	3.382	3.267	3.246	3.203	3.048	2.931	2.864	2.844	2.773	2.78	2.703	2.77	2.779	2.818	2.82	2.849	2.818	2.672	2.66	2.632	2.836	2.859	2.76	2.726	2.64	2.54	2.468	2.371	2.304	2.221	2.173	2.16	2.166	2.131	2.131	2.083	2.008
	3.53	3.554	3.626	3.681	3.719	3.765	3.849	3.74	3.72	3.664	3.646	3.561	3.489	3.365	3.347	3.31	3.148	3.028	2.957	2.933	2.85	2.846	2.757	2.839	2.855	2.893	2.893	2.913	2.882	2.743	2.736	2.713	2.913	2.931	2.821	2.783	2.701	2.601	2.525	2.428	2.357	2.268	2.213	2.212	2.216	2.184	2.194	2.146	2.077
	3.566	3.587	3.66	3.722	3.772	3.816	3.894	3.778	3.768	3.705	3.68	3.592	3.52	3.393	3.373	3.331	3.17	3.057	2.984	2.958	2.878	2.873	2.773	2.849	2.858	2.896	2.896	2.922	2.893	2.763	2.766	2.742	2.941	2.95	2.839	2.8	2.721	2.622	2.542	2.449	2.373	2.285	2.228	2.239	2.246	2.208	2.214	2.171	2.11
	3.593	3.626	3.705	3.753	3.797	3.852	3.922	3.803	3.789	3.712	3.687	3.593	3.511	3.402	3.379	3.331	3.178	3.06	2.994	2.976	2.899	2.885	2.775	2.873	2.89	2.927	2.934	2.959	2.928	2.808	2.823	2.808	3.008	3.014	2.901	2.86	2.784	2.685	2.598	2.501	2.409	2.314	2.246	2.256	2.26	2.236	2.248	2.205	2.148
	3.641	3.674	3.755	3.803	3.85	3.893	3.955	3.837	3.81	3.719	3.688	3.588	3.507	3.413	3.393	3.339	3.18	3.053	2.978	2.967	2.901	2.881	2.772	2.86	2.883	2.932	2.939	2.975	2.963	2.849	2.865	2.862	3.061	3.071	2.957	2.907	2.829	2.729	2.642	2.546	2.448	2.343	2.274	2.277	2.283	2.255	2.267	2.227	2.176
	3.571	3.598	3.683	3.719	3.768	3.803	3.861	3.759	3.755	3.678	3.64	3.554	3.469	3.37	3.357	3.309	3.162	3.037	2.96	2.958	2.906	2.902	2.81	2.893	2.917	2.965	2.973	3.013	3.007	2.886	2.895	2.894	3.095	3.098	2.981	2.922	2.852	2.761	2.677	2.581	2.477	2.377	2.303	2.305	2.307	2.272	2.297	2.248	2.197
	3.472	3.503	3.584	3.61	3.668	3.708	3.762	3.683	3.695	3.643	3.602	3.525	3.431	3.324	3.308	3.255	3.122	3.006	2.924	2.915	2.878	2.883	2.787	2.871	2.905	2.96	2.974	3.016	3.015	2.897	2.899	2.891	3.085	3.09	2.969	2.909	2.846	2.764	2.674	2.58	2.469	2.364	2.294	2.299	2.303	2.275	2.296	2.237	2.19
	3.436	3.444	3.507	3.537	3.604	3.666	3.697	3.624	3.634	3.581	3.547	3.466	3.375	3.277	3.25	3.191	3.055	2.932	2.844	2.822	2.787	2.794	2.695	2.795	2.844	2.906	2.909	2.959	2.958	2.825	2.83	2.807	3.003	2.998	2.884	2.828	2.771	2.685	2.605	2.512	2.404	2.312	2.238	2.234	2.229	2.202	2.229	2.16	2.114
	3.43	3.425	3.482	3.518	3.597	3.646	3.686	3.623	3.647	3.595	3.578	3.5	3.42	3.332	3.295	3.245	3.116	2.996	2.897	2.877	2.84	2.855	2.766	2.87	2.913	2.982	2.969	3.017	3.03	2.89	2.886	2.85	3.048	3.042	2.924	2.863	2.808	2.73	2.646	2.558	2.445	2.357	2.287	2.27	2.267	2.242	2.275	2.207	2.152
	3.421	3.418	3.471	3.527	3.608	3.652	3.689	3.63	3.663	3.618	3.612	3.541	3.459	3.37	3.32	3.263	3.146	3.018	2.91	2.877	2.846	2.869	2.775	2.869	2.903	2.976	2.962	3.012	3.021	2.875	2.864	2.821	3.017	3.014	2.893	2.835	2.788	2.71	2.625	2.526	2.416	2.334	2.256	2.244	2.25	2.221	2.25	2.174	2.116
	3.423	3.429	3.478	3.523	3.611	3.656	3.67	3.621	3.662	3.62	3.614	3.552	3.481	3.397	3.346	3.283	3.172	3.046	2.942	2.899	2.853	2.869	2.762	2.843	2.889	2.945	2.938	2.992	3.001	2.856	2.846	2.813	3.016	3.01	2.89	2.828	2.785	2.716	2.633	2.528	2.407	2.324	2.241	2.24	2.25	2.225	2.242	2.174	2.12
	3.347	3.357	3.399	3.451	3.546	3.592	3.612	3.57	3.616	3.57	3.563	3.493	3.425	3.34	3.279	3.209	3.096	2.961	2.855	2.819	2.772	2.783	2.669	2.729	2.79	2.86	2.853	2.899	2.896	2.749	2.74	2.71	2.918	2.923	2.818	2.776	2.736	2.671	2.599	2.493	2.37	2.289	2.208	2.214	2.234	2.215	2.221	2.162	2.111
	3.36	3.378	3.427	3.492	3.592	3.625	3.656	3.611	3.664	3.621	3.606	3.535	3.474	3.391	3.32	3.258	3.146	3.009	2.91	2.874	2.82	2.831	2.708	2.768	2.813	2.869	2.864	2.908	2.893	2.743	2.725	2.684	2.894	2.893	2.806	2.768	2.748	2.689	2.613	2.506	2.392	2.319	2.252	2.264	2.287	2.268	2.268	2.211	2.159
	3.529	3.527	3.576	3.636	3.73	3.769	3.81	3.766	3.812	3.774	3.757	3.688	3.632	3.56	3.488	3.431	3.325	3.178	3.084	3.034	2.973	2.984	2.868	2.923	2.974	3.015	3.009	3.069	3.066	2.911	2.889	2.847	3.046	3.051	2.978	2.939	2.906	2.845	2.778	2.664	2.551	2.48	2.405	2.412	2.431	2.403	2.393	2.335	2.269
	3.44	3.438	3.48	3.54	3.643	3.683	3.724	3.672	3.732	3.691	3.663	3.613	3.547	3.478	3.42	3.375	3.28	3.127	3.047	2.997	2.942	2.956	2.85	2.901	2.943	2.993	3.001	3.069	3.082	2.933	2.905	2.874	3.091	3.103	3.028	2.995	2.951	2.885	2.822	2.716	2.603	2.529	2.448	2.445	2.459	2.425	2.411	2.353	2.279
	3.298	3.304	3.358	3.416	3.512	3.559	3.602	3.551	3.615	3.569	3.547	3.497	3.433	3.374	3.325	3.287	3.192	3.06	2.974	2.919	2.859	2.89	2.775	2.832	2.865	2.914	2.931	2.993	2.99	2.848	2.83	2.805	3.02	3.036	2.957	2.939	2.891	2.832	2.778	2.676	2.573	2.497	2.416	2.41	2.425	2.396	2.381	2.316	2.239
	3.369	3.376	3.436	3.489	3.586	3.634	3.672	3.624	3.674	3.634	3.606	3.563	3.488	3.425	3.383	3.345	3.25	3.108	3.03	2.972	2.912	2.95	2.823	2.865	2.903	2.962	2.974	3.016	3.008	2.874	2.861	2.84	3.058	3.077	3.004	2.981	2.933	2.885	2.826	2.729	2.629	2.56	2.49	2.486	2.497	2.476	2.458	2.4	2.317
	3.322	3.329	3.39	3.44	3.534	3.58	3.617	3.578	3.63	3.607	3.586	3.555	3.488	3.433	3.407	3.359	3.263	3.126	3.053	2.995	2.933	2.977	2.85	2.882	2.925	2.989	2.997	3.03	3.022	2.903	2.906	2.908	3.133	3.162	3.084	3.067	3.029	2.99	2.944	2.85	2.751	2.688	2.616	2.615	2.63	2.61	2.597	2.546	2.47
	3.44	3.46	3.528	3.569	3.659	3.709	3.726	3.697	3.77	3.749	3.728	3.708	3.642	3.588	3.56	3.515	3.417	3.266	3.191	3.144	3.074	3.124	3.003	3.037	3.075	3.134	3.164	3.193	3.19	3.075	3.068	3.072	3.294	3.326	3.249	3.239	3.205	3.159	3.124	3.029	2.927	2.873	2.798	2.791	2.805	2.785	2.77	2.709	2.64
	3.502	3.501	3.542	3.592	3.68	3.739	3.748	3.714	3.79	3.769	3.756	3.728	3.659	3.599	3.57	3.535	3.43	3.275	3.21	3.164	3.095	3.147	3.03	3.064	3.095	3.159	3.189	3.233	3.229	3.117	3.118	3.123	3.343	3.373	3.292	3.304	3.264	3.219	3.192	3.107	2.997	2.938	2.871	2.863	2.877	2.855	2.839	2.78	2.718
	3.547	3.533	3.572	3.595	3.694	3.763	3.777	3.745	3.813	3.803	3.792	3.772	3.704	3.625	3.597	3.572	3.467	3.314	3.255	3.203	3.142	3.216	3.11	3.137	3.163	3.241	3.269	3.317	3.307	3.201	3.204	3.215	3.433	3.457	3.38	3.384	3.339	3.29	3.267	3.19	3.087	3.038	2.988	2.98	2.987	2.963	2.941	2.88	2.821
	3.629	3.614	3.663	3.69	3.786	3.867	3.882	3.851	3.929	3.919	3.903	3.884	3.822	3.736	3.714	3.695	3.588	3.434	3.382	3.317	3.261	3.351	3.255	3.28	3.301	3.374	3.385	3.415	3.407	3.298	3.307	3.318	3.529	3.542	3.48	3.497	3.431	3.371	3.361	3.28	3.17	3.117	3.072	3.056	3.054	3.018	2.99	2.92	2.845
	3.854	3.835	3.88	3.913	3.998	4.077	4.091	4.06	4.136	4.135	4.129	4.096	4.017	3.938	3.922	3.886	3.779	3.626	3.583	3.514	3.449	3.534	3.451	3.488	3.508	3.568	3.582	3.623	3.615	3.501	3.506	3.513	3.721	3.726	3.675	3.689	3.618	3.55	3.531	3.449	3.353	3.31	3.261	3.239	3.239	3.196	3.15	3.071	3.003
	4.081	4.064	4.111	4.144	4.238	4.308	4.317	4.279	4.349	4.359	4.364	4.328	4.254	4.168	4.152	4.108	3.989	3.833	3.787	3.718	3.636	3.71	3.63	3.68	3.692	3.753	3.766	3.81	3.809	3.683	3.686	3.687	3.88	3.885	3.823	3.848	3.776	3.702	3.676	3.599	3.504	3.464	3.419	3.398	3.407	3.373	3.326	3.256	3.182
	4.257	4.242	4.288	4.307	4.406	4.477	4.484	4.459	4.534	4.553	4.548	4.511	4.446	4.346	4.34	4.292	4.178	4.015	3.97	3.904	3.823	3.897	3.807	3.849	3.857	3.92	3.919	3.961	3.964	3.828	3.827	3.836	4.022	4.014	3.949	3.972	3.898	3.822	3.808	3.729	3.624	3.579	3.538	3.511	3.515	3.478	3.443	3.372	3.292
	4.4	4.397	4.438	4.452	4.549	4.621	4.614	4.596	4.676	4.706	4.721	4.692	4.631	4.532	4.538	4.485	4.375	4.208	4.152	4.086	4.016	4.074	3.972	4.008	4.012	4.084	4.073	4.106	4.089	3.95	3.944	3.947	4.126	4.116	4.052	4.077	4.006	3.939	3.932	3.854	3.743	3.697	3.653	3.624	3.625	3.578	3.535	3.48	3.398
	4.548	4.544	4.591	4.615	4.725	4.796	4.795	4.765	4.838	4.87	4.886	4.873	4.829	4.729	4.748	4.697	4.585	4.424	4.361	4.293	4.22	4.275	4.176	4.207	4.217	4.286	4.285	4.306	4.29	4.14	4.134	4.131	4.3	4.283	4.221	4.241	4.168	4.089	4.084	4.008	3.882	3.84	3.805	3.785	3.792	3.744	3.722	3.676	3.6
	4.658	4.637	4.709	4.752	4.871	4.948	4.97	4.926	4.985	5.02	5.015	4.99	4.953	4.858	4.885	4.844	4.736	4.565	4.506	4.441	4.366	4.424	4.324	4.36	4.373	4.442	4.457	4.482	4.482	4.329	4.334	4.313	4.478	4.448	4.377	4.404	4.333	4.248	4.24	4.172	4.05	3.996	3.961	3.936	3.939	3.893	3.88	3.836	3.757
	4.769	4.748	4.815	4.868	4.98	5.053	5.077	5.032	5.086	5.117	5.108	5.079	5.024	4.944	4.982	4.944	4.842	4.661	4.601	4.529	4.461	4.511	4.412	4.447	4.454	4.519	4.544	4.581	4.585	4.427	4.449	4.426	4.58	4.565	4.488	4.525	4.456	4.366	4.353	4.289	4.181	4.126	4.095	4.078	4.089	4.043	4.02	3.972	3.881
	4.913	4.89	4.966	5.03	5.149	5.223	5.237	5.203	5.254	5.267	5.236	5.197	5.155	5.068	5.106	5.072	4.949	4.769	4.702	4.621	4.557	4.585	4.483	4.521	4.538	4.604	4.636	4.67	4.664	4.506	4.527	4.501	4.645	4.628	4.557	4.598	4.542	4.451	4.448	4.394	4.298	4.252	4.219	4.202	4.214	4.173	4.158	4.112	4.024
	4.978	4.954	5.037	5.102	5.216	5.285	5.309	5.272	5.315	5.322	5.281	5.237	5.197	5.104	5.134	5.097	4.97	4.797	4.745	4.641	4.574	4.604	4.504	4.541	4.574	4.644	4.684	4.713	4.71	4.564	4.567	4.546	4.693	4.684	4.625	4.668	4.606	4.519	4.522	4.471	4.383	4.345	4.32	4.295	4.293	4.258	4.251	4.207	4.121
	5.034	5.027	5.107	5.174	5.295	5.363	5.402	5.354	5.387	5.389	5.351	5.3	5.269	5.181	5.208	5.175	5.042	4.876	4.808	4.689	4.619	4.644	4.549	4.589	4.62	4.683	4.72	4.742	4.741	4.609	4.618	4.585	4.731	4.732	4.688	4.741	4.681	4.604	4.622	4.574	4.496	4.469	4.441	4.405	4.399	4.358	4.361	4.331	4.249
	5.02	5.033	5.102	5.154	5.28	5.348	5.394	5.354	5.401	5.42	5.387	5.338	5.314	5.227	5.257	5.232	5.09	4.932	4.861	4.745	4.668	4.7	4.604	4.645	4.666	4.732	4.748	4.775	4.792	4.66	4.671	4.65	4.797	4.803	4.749	4.804	4.742	4.666	4.704	4.654	4.583	4.561	4.53	4.491	4.479	4.443	4.454	4.427	4.356
	5.09	5.116	5.161	5.222	5.352	5.41	5.477	5.448	5.475	5.49	5.453	5.409	5.38	5.292	5.31	5.281	5.148	4.984	4.931	4.811	4.73	4.754	4.655	4.702	4.736	4.801	4.814	4.847	4.866	4.728	4.746	4.728	4.875	4.906	4.868	4.91	4.849	4.76	4.815	4.777	4.724	4.702	4.678	4.638	4.616	4.579	4.596	4.567	4.497
	5.151	5.175	5.208	5.276	5.393	5.45	5.547	5.528	5.563	5.591	5.545	5.511	5.473	5.373	5.378	5.355	5.222	5.056	4.987	4.873	4.804	4.824	4.716	4.762	4.803	4.87	4.887	4.918	4.929	4.799	4.808	4.795	4.94	4.983	4.959	5.001	4.948	4.865	4.921	4.897	4.85	4.828	4.806	4.759	4.739	4.704	4.725	4.7	4.646
	5.111	5.119	5.14	5.217	5.345	5.389	5.491	5.468	5.516	5.556	5.511	5.468	5.424	5.31	5.308	5.273	5.143	4.97	4.896	4.787	4.733	4.752	4.633	4.677	4.706	4.772	4.777	4.804	4.815	4.676	4.674	4.673	4.817	4.861	4.847	4.898	4.843	4.762	4.83	4.81	4.764	4.743	4.719	4.673	4.647	4.612	4.639	4.614	4.566
	5.231	5.241	5.257	5.344	5.468	5.523	5.62	5.609	5.664	5.703	5.666	5.621	5.562	5.446	5.44	5.401	5.258	5.088	5.007	4.885	4.838	4.85	4.72	4.769	4.811	4.883	4.895	4.909	4.923	4.774	4.773	4.78	4.915	4.972	4.966	5.005	4.952	4.865	4.937	4.923	4.875	4.862	4.829	4.782	4.752	4.715	4.744	4.713	4.653
	5.241	5.262	5.277	5.354	5.485	5.546	5.64	5.651	5.717	5.751	5.708	5.667	5.599	5.479	5.475	5.438	5.283	5.11	5.029	4.91	4.87	4.884	4.747	4.792	4.85	4.919	4.927	4.93	4.936	4.795	4.79	4.801	4.926	4.986	4.984	5.024	4.966	4.877	4.96	4.951	4.903	4.894	4.863	4.82	4.782	4.747	4.763	4.728	4.666
	5.315	5.331	5.365	5.441	5.568	5.617	5.716	5.729	5.792	5.82	5.765	5.722	5.669	5.544	5.537	5.506	5.348	5.171	5.069	4.945	4.89	4.894	4.748	4.78	4.841	4.913	4.917	4.915	4.917	4.782	4.789	4.805	4.932	5.009	5.009	5.05	5.004	4.922	4.994	4.992	4.947	4.941	4.919	4.871	4.835	4.789	4.801	4.776	4.71
	5.374	5.383	5.414	5.507	5.641	5.686	5.796	5.811	5.888	5.896	5.823	5.776	5.726	5.585	5.577	5.537	5.376	5.206	5.094	4.961	4.892	4.89	4.734	4.779	4.843	4.913	4.915	4.913	4.91	4.779	4.793	4.826	4.953	5.034	5.033	5.071	5.047	4.955	5.021	5.014	4.968	4.972	4.953	4.902	4.873	4.831	4.834	4.801	4.739
	5.455	5.463	5.49	5.584	5.723	5.777	5.892	5.899	5.968	5.971	5.887	5.834	5.786	5.647	5.635	5.584	5.417	5.252	5.129	4.988	4.922	4.915	4.757	4.802	4.872	4.93	4.941	4.932	4.932	4.808	4.829	4.867	4.996	5.079	5.081	5.121	5.109	5.021	5.091	5.084	5.029	5.035	5.005	4.949	4.917	4.879	4.88	4.844	4.783
	5.522	5.532	5.565	5.65	5.78	5.831	5.945	5.956	6.03	6.052	5.971	5.915	5.869	5.724	5.711	5.657	5.488	5.315	5.194	5.051	4.989	4.971	4.816	4.845	4.915	4.971	4.985	4.979	4.981	4.865	4.895	4.935	5.056	5.134	5.135	5.179	5.175	5.093	5.175	5.171	5.113	5.11	5.083	5.025	5	4.96	4.954	4.916	4.844
	5.529	5.564	5.587	5.682	5.827	5.868	5.986	6.003	6.077	6.115	6.043	5.99	5.938	5.787	5.755	5.693	5.515	5.338	5.218	5.079	5.02	5.01	4.849	4.871	4.935	4.984	5.002	4.998	5	4.899	4.935	4.985	5.094	5.181	5.195	5.249	5.246	5.172	5.254	5.258	5.205	5.191	5.175	5.127	5.117	5.072	5.044	5.006	4.927
	5.521	5.546	5.576	5.686	5.813	5.865	5.981	6.009	6.082	6.121	6.037	6.001	5.966	5.83	5.803	5.739	5.562	5.379	5.249	5.103	5.055	5.043	4.876	4.894	4.955	4.999	5.012	5.006	5.017	4.919	4.963	5.003	5.113	5.187	5.208	5.273	5.275	5.2	5.287	5.293	5.236	5.222	5.203	5.169	5.159	5.12	5.102	5.058	4.982
	5.558	5.573	5.59	5.707	5.845	5.908	6.029	6.064	6.116	6.156	6.084	6.038	6.011	5.878	5.85	5.781	5.606	5.433	5.299	5.156	5.11	5.101	4.942	4.958	5.024	5.059	5.062	5.063	5.084	4.982	5.027	5.066	5.172	5.242	5.256	5.325	5.329	5.26	5.347	5.347	5.29	5.287	5.276	5.234	5.221	5.186	5.172	5.12	5.043
	5.649	5.67	5.678	5.783	5.927	5.977	6.094	6.13	6.167	6.202	6.136	6.094	6.081	5.956	5.933	5.874	5.694	5.52	5.375	5.216	5.178	5.165	5.009	5.037	5.104	5.142	5.143	5.141	5.162	5.072	5.111	5.158	5.267	5.333	5.349	5.414	5.417	5.347	5.428	5.43	5.379	5.378	5.367	5.33	5.32	5.293	5.266	5.207	5.127
	5.807	5.826	5.832	5.939	6.081	6.115	6.226	6.239	6.279	6.306	6.237	6.193	6.178	6.064	6.05	6.009	5.824	5.627	5.47	5.32	5.278	5.261	5.113	5.128	5.19	5.233	5.236	5.228	5.242	5.158	5.201	5.266	5.375	5.449	5.465	5.525	5.532	5.453	5.54	5.547	5.498	5.483	5.476	5.447	5.441	5.417	5.411	5.355	5.286
	5.94	5.966	5.971	6.074	6.223	6.262	6.364	6.366	6.409	6.441	6.37	6.334	6.331	6.218	6.215	6.159	5.976	5.786	5.619	5.461	5.415	5.384	5.239	5.253	5.327	5.372	5.369	5.362	5.374	5.284	5.313	5.38	5.488	5.573	5.592	5.64	5.643	5.577	5.668	5.67	5.624	5.594	5.588	5.567	5.563	5.543	5.54	5.495	5.416
	6.043	6.078	6.05	6.151	6.297	6.327	6.429	6.438	6.487	6.531	6.473	6.441	6.439	6.329	6.321	6.258	6.073	5.875	5.711	5.56	5.513	5.477	5.333	5.356	5.439	5.491	5.482	5.489	5.513	5.418	5.441	5.51	5.632	5.716	5.732	5.78	5.79	5.72	5.805	5.801	5.757	5.733	5.724	5.708	5.707	5.694	5.694	5.648	5.568
	6.07	6.111	6.102	6.202	6.337	6.367	6.481	6.49	6.537	6.581	6.534	6.515	6.522	6.412	6.399	6.341	6.159	5.953	5.794	5.638	5.591	5.558	5.415	5.433	5.518	5.572	5.569	5.578	5.608	5.509	5.526	5.601	5.745	5.835	5.854	5.905	5.911	5.838	5.922	5.918	5.876	5.845	5.851	5.852	5.852	5.84	5.856	5.822	5.755
	6.046	6.088	6.078	6.18	6.296	6.326	6.435	6.44	6.492	6.54	6.497	6.477	6.479	6.372	6.365	6.305	6.133	5.93	5.783	5.63	5.574	5.545	5.416	5.441	5.512	5.556	5.553	5.561	5.594	5.495	5.501	5.589	5.731	5.826	5.855	5.898	5.899	5.842	5.931	5.904	5.866	5.845	5.852	5.862	5.869	5.853	5.868	5.831	5.754
	6.137	6.184	6.17	6.272	6.391	6.413	6.517	6.529	6.57	6.614	6.555	6.549	6.551	6.451	6.437	6.392	6.241	6.032	5.901	5.744	5.687	5.658	5.524	5.551	5.613	5.659	5.655	5.669	5.7	5.593	5.592	5.69	5.825	5.929	5.96	5.989	5.98	5.915	6.006	5.965	5.932	5.912	5.929	5.935	5.948	5.936	5.953	5.913	5.845
	6.153	6.204	6.199	6.306	6.405	6.424	6.525	6.541	6.582	6.626	6.573	6.57	6.58	6.488	6.458	6.413	6.256	6.047	5.922	5.765	5.699	5.678	5.552	5.587	5.649	5.702	5.701	5.705	5.734	5.619	5.608	5.697	5.832	5.951	5.986	6.006	5.989	5.929	6.02	5.984	5.962	5.953	5.978	5.988	6.01	6.008	6.029	5.992	5.933
	6.196	6.26	6.254	6.348	6.437	6.466	6.569	6.595	6.644	6.694	6.645	6.648	6.645	6.557	6.538	6.49	6.334	6.15	6.031	5.882	5.825	5.803	5.68	5.703	5.768	5.821	5.82	5.823	5.857	5.746	5.727	5.815	5.951	6.083	6.11	6.122	6.097	6.035	6.124	6.08	6.064	6.068	6.097	6.112	6.127	6.118	6.147	6.104	6.047
	6.276	6.346	6.357	6.449	6.533	6.57	6.666	6.69	6.747	6.799	6.749	6.75	6.746	6.663	6.648	6.61	6.443	6.275	6.157	6.006	5.947	5.922	5.786	5.818	5.894	5.962	5.97	5.985	6.019	5.901	5.872	5.952	6.104	6.25	6.274	6.275	6.247	6.189	6.277	6.225	6.207	6.216	6.244	6.259	6.26	6.24	6.276	6.233	6.173
	6.357	6.423	6.443	6.544	6.625	6.655	6.737	6.749	6.823	6.886	6.834	6.832	6.825	6.747	6.739	6.7	6.524	6.364	6.251	6.099	6.037	6.018	5.885	5.923	5.989	6.059	6.059	6.098	6.129	5.992	5.957	6.032	6.187	6.342	6.356	6.337	6.31	6.241	6.316	6.253	6.254	6.266	6.293	6.308	6.308	6.287	6.328	6.282	6.231
	6.298	6.376	6.39	6.49	6.571	6.594	6.664	6.68	6.755	6.827	6.781	6.774	6.752	6.672	6.664	6.624	6.454	6.315	6.209	6.051	5.99	5.977	5.841	5.875	5.927	5.998	6.015	6.048	6.065	5.925	5.894	5.971	6.121	6.283	6.293	6.267	6.234	6.175	6.244	6.178	6.184	6.199	6.236	6.254	6.242	6.222	6.282	6.233	6.188
	6.261	6.34	6.363	6.462	6.545	6.568	6.632	6.65	6.719	6.799	6.746	6.749	6.721	6.646	6.647	6.609	6.44	6.32	6.233	6.068	5.999	5.976	5.846	5.89	5.944	6.008	6.021	6.053	6.075	5.937	5.9	5.966	6.117	6.287	6.298	6.27	6.233	6.171	6.23	6.162	6.166	6.188	6.225	6.239	6.224	6.206	6.27	6.212	6.171
	6.126	6.185	6.2	6.295	6.384	6.421	6.486	6.503	6.572	6.666	6.618	6.615	6.59	6.527	6.532	6.494	6.32	6.207	6.13	5.978	5.912	5.888	5.761	5.798	5.847	5.907	5.92	5.958	5.986	5.844	5.815	5.874	6.015	6.184	6.195	6.165	6.137	6.068	6.133	6.064	6.079	6.106	6.156	6.164	6.151	6.138	6.204	6.151	6.115
	5.966	6.033	6.051	6.135	6.221	6.261	6.322	6.341	6.428	6.516	6.479	6.482	6.452	6.38	6.388	6.343	6.17	6.081	6.01	5.85	5.773	5.745	5.601	5.619	5.665	5.724	5.732	5.769	5.804	5.663	5.631	5.694	5.824	5.993	5.993	5.961	5.928	5.858	5.915	5.847	5.865	5.897	5.964	5.981	5.955	5.942	6.02	5.965	5.93
	5.87	5.931	5.938	6.024	6.109	6.154	6.212	6.246	6.336	6.426	6.381	6.39	6.369	6.286	6.292	6.25	6.066	5.991	5.909	5.728	5.649	5.61	5.452	5.469	5.52	5.571	5.579	5.624	5.662	5.527	5.491	5.558	5.694	5.866	5.872	5.832	5.794	5.724	5.781	5.717	5.741	5.767	5.832	5.85	5.823	5.812	5.896	5.848	5.822
	5.735	5.808	5.822	5.911	5.988	6.026	6.092	6.113	6.2	6.289	6.241	6.253	6.236	6.145	6.156	6.113	5.926	5.853	5.782	5.603	5.528	5.486	5.321	5.338	5.394	5.449	5.456	5.498	5.535	5.408	5.37	5.437	5.579	5.749	5.756	5.715	5.67	5.586	5.636	5.582	5.598	5.616	5.672	5.685	5.642	5.62	5.708	5.658	5.629
	5.496	5.571	5.595	5.694	5.765	5.81	5.857	5.878	5.973	6.057	6.011	6.026	6.024	5.953	5.968	5.921	5.741	5.668	5.594	5.391	5.31	5.277	5.116	5.139	5.2	5.256	5.259	5.299	5.346	5.217	5.178	5.249	5.379	5.544	5.556	5.513	5.475	5.394	5.44	5.379	5.402	5.428	5.496	5.502	5.446	5.426	5.511	5.464	5.433
	5.292	5.361	5.392	5.483	5.558	5.602	5.656	5.694	5.791	5.877	5.839	5.86	5.861	5.788	5.802	5.75	5.567	5.483	5.394	5.185	5.111	5.086	4.926	4.942	5.005	5.065	5.076	5.124	5.177	5.064	5.032	5.085	5.222	5.384	5.402	5.363	5.334	5.25	5.296	5.239	5.265	5.297	5.361	5.369	5.305	5.276	5.353	5.315	5.278
	5.113	5.183	5.213	5.312	5.386	5.419	5.467	5.509	5.616	5.707	5.673	5.694	5.684	5.606	5.61	5.551	5.366	5.3	5.208	5.014	4.945	4.936	4.771	4.794	4.85	4.901	4.919	4.958	5.02	4.922	4.896	4.949	5.092	5.263	5.284	5.248	5.215	5.123	5.174	5.116	5.146	5.178	5.247	5.249	5.172	5.124	5.195	5.15	5.107
	4.986	5.039	5.065	5.162	5.249	5.291	5.341	5.379	5.499	5.596	5.56	5.576	5.567	5.489	5.495	5.426	5.226	5.17	5.071	4.879	4.821	4.821	4.665	4.687	4.739	4.799	4.818	4.853	4.926	4.849	4.83	4.891	5.03	5.194	5.213	5.179	5.139	5.048	5.09	5.033	5.068	5.101	5.16	5.17	5.083	5.042	5.11	5.07	5.029
	4.791	4.849	4.862	4.959	5.037	5.072	5.125	5.175	5.309	5.424	5.407	5.413	5.4	5.322	5.335	5.269	5.06	5	4.901	4.706	4.628	4.625	4.481	4.504	4.56	4.625	4.644	4.692	4.777	4.705	4.698	4.757	4.892	5.051	5.075	5.045	5.007	4.92	4.96	4.907	4.946	4.98	5.034	5.041	4.95	4.911	4.993	4.972	4.939
	4.675	4.718	4.732	4.833	4.913	4.946	4.996	5.063	5.203	5.321	5.313	5.315	5.294	5.213	5.218	5.155	4.955	4.895	4.813	4.61	4.526	4.519	4.377	4.401	4.454	4.518	4.541	4.589	4.684	4.625	4.624	4.691	4.824	4.988	5.008	4.989	4.942	4.848	4.897	4.846	4.888	4.922	4.975	4.982	4.888	4.856	4.944	4.915	4.879
	4.538	4.564	4.573	4.687	4.761	4.8	4.842	4.92	5.055	5.174	5.162	5.169	5.136	5.059	5.067	4.999	4.806	4.752	4.67	4.472	4.378	4.381	4.248	4.264	4.334	4.401	4.422	4.479	4.585	4.53	4.539	4.604	4.742	4.908	4.925	4.902	4.858	4.762	4.809	4.767	4.809	4.843	4.889	4.896	4.794	4.765	4.852	4.828	4.79
	4.388	4.406	4.41	4.522	4.594	4.633	4.677	4.752	4.881	5.01	5.017	5.039	4.999	4.936	4.945	4.885	4.691	4.64	4.571	4.382	4.288	4.277	4.136	4.145	4.223	4.299	4.316	4.374	4.491	4.444	4.47	4.532	4.666	4.835	4.847	4.833	4.785	4.694	4.746	4.703	4.743	4.765	4.805	4.808	4.704	4.67	4.765	4.738	4.701
	4.251	4.28	4.275	4.377	4.452	4.49	4.539	4.602	4.73	4.868	4.874	4.879	4.846	4.805	4.826	4.771	4.587	4.531	4.466	4.285	4.203	4.186	4.024	4.034	4.11	4.195	4.201	4.262	4.391	4.354	4.377	4.448	4.574	4.745	4.756	4.734	4.68	4.584	4.631	4.592	4.636	4.651	4.687	4.699	4.599	4.57	4.664	4.63	4.586
	4.266	4.287	4.269	4.366	4.444	4.481	4.532	4.599	4.732	4.857	4.861	4.869	4.822	4.795	4.823	4.769	4.583	4.527	4.452	4.27	4.198	4.178	4.015	4.024	4.099	4.184	4.199	4.26	4.405	4.37	4.406	4.487	4.619	4.791	4.81	4.775	4.725	4.636	4.687	4.656	4.696	4.709	4.751	4.771	4.67	4.649	4.743	4.718	4.67
	4.121	4.148	4.135	4.234	4.322	4.361	4.399	4.47	4.617	4.75	4.752	4.76	4.713	4.696	4.729	4.682	4.503	4.443	4.357	4.173	4.095	4.082	3.918	3.915	3.992	4.08	4.096	4.154	4.299	4.271	4.297	4.38	4.513	4.692	4.706	4.68	4.637	4.559	4.617	4.586	4.623	4.639	4.676	4.697	4.601	4.58	4.672	4.642	4.596
	4.031	4.069	4.044	4.14	4.223	4.259	4.282	4.359	4.515	4.657	4.672	4.677	4.645	4.65	4.684	4.65	4.475	4.413	4.33	4.16	4.084	4.079	3.921	3.915	3.998	4.094	4.103	4.166	4.317	4.302	4.336	4.426	4.558	4.739	4.761	4.735	4.686	4.621	4.679	4.65	4.688	4.699	4.727	4.742	4.64	4.617	4.701	4.686	4.633
	3.969	4.007	3.977	4.073	4.143	4.171	4.194	4.292	4.461	4.601	4.613	4.635	4.616	4.633	4.678	4.651	4.486	4.422	4.347	4.186	4.12	4.113	3.96	3.974	4.049	4.138	4.14	4.214	4.376	4.376	4.423	4.516	4.65	4.823	4.839	4.814	4.765	4.703	4.759	4.734	4.777	4.793	4.815	4.82	4.702	4.659	4.75	4.734	4.671
	3.976	4.013	4.003	4.086	4.134	4.146	4.166	4.27	4.445	4.571	4.583	4.604	4.589	4.6	4.645	4.611	4.454	4.398	4.322	4.165	4.105	4.101	3.953	3.975	4.072	4.145	4.135	4.214	4.383	4.374	4.423	4.523	4.651	4.83	4.844	4.814	4.777	4.722	4.774	4.749	4.788	4.803	4.82	4.824	4.703	4.643	4.722	4.702	4.634
	3.966	3.996	3.996	4.084	4.127	4.144	4.164	4.277	4.451	4.584	4.596	4.616	4.587	4.595	4.648	4.623	4.449	4.389	4.318	4.165	4.095	4.094	3.943	3.981	4.077	4.147	4.152	4.235	4.402	4.395	4.444	4.551	4.687	4.871	4.9	4.87	4.837	4.795	4.855	4.832	4.878	4.889	4.902	4.896	4.777	4.714	4.792	4.78	4.708
	3.92	3.943	3.929	4.021	4.065	4.09	4.096	4.217	4.386	4.527	4.538	4.567	4.546	4.55	4.604	4.583	4.4	4.338	4.268	4.134	4.071	4.063	3.906	3.942	4.044	4.119	4.122	4.21	4.374	4.367	4.42	4.52	4.651	4.838	4.867	4.845	4.83	4.798	4.871	4.861	4.918	4.925	4.932	4.922	4.797	4.738	4.812	4.808	4.734
	3.96	3.982	3.963	4.054	4.098	4.129	4.13	4.248	4.417	4.563	4.571	4.609	4.588	4.579	4.632	4.612	4.418	4.35	4.273	4.143	4.083	4.063	3.903	3.94	4.039	4.102	4.096	4.187	4.351	4.336	4.391	4.491	4.63	4.815	4.846	4.816	4.798	4.765	4.826	4.818	4.863	4.865	4.865	4.844	4.712	4.643	4.716	4.713	4.648
	3.964	3.998	3.976	4.055	4.095	4.125	4.133	4.261	4.424	4.573	4.594	4.637	4.619	4.608	4.646	4.629	4.439	4.357	4.299	4.184	4.117	4.093	3.933	3.965	4.055	4.121	4.118	4.2	4.375	4.363	4.425	4.533	4.67	4.854	4.888	4.865	4.85	4.815	4.867	4.862	4.899	4.898	4.893	4.87	4.737	4.661	4.732	4.728	4.66
	4.015	4.049	4.03	4.105	4.129	4.154	4.162	4.284	4.447	4.606	4.642	4.698	4.695	4.686	4.712	4.694	4.497	4.403	4.34	4.22	4.157	4.114	3.955	3.982	4.093	4.16	4.159	4.232	4.407	4.396	4.466	4.574	4.706	4.898	4.935	4.93	4.918	4.876	4.937	4.932	4.971	4.964	4.959	4.951	4.83	4.757	4.832	4.84	4.773
	3.917	3.951	3.93	3.994	4.018	4.046	4.053	4.173	4.344	4.503	4.542	4.602	4.597	4.588	4.608	4.601	4.414	4.313	4.248	4.124	4.046	4	3.85	3.889	4	4.083	4.09	4.167	4.336	4.327	4.409	4.522	4.646	4.845	4.887	4.885	4.875	4.832	4.891	4.889	4.923	4.914	4.913	4.913	4.795	4.734	4.815	4.834	4.783
	3.92	3.965	3.959	4.017	4.036	4.059	4.062	4.186	4.367	4.534	4.583	4.646	4.647	4.634	4.642	4.636	4.47	4.368	4.283	4.161	4.08	4.03	3.892	3.937	4.036	4.124	4.171	4.253	4.427	4.421	4.508	4.635	4.755	4.953	4.998	5	4.999	4.954	5.012	5.004	5.04	5.029	5.018	5.018	4.908	4.856	4.935	4.956	4.91
	4.033	4.075	4.084	4.141	4.167	4.178	4.179	4.307	4.475	4.645	4.691	4.735	4.73	4.724	4.735	4.719	4.553	4.456	4.375	4.261	4.174	4.115	3.992	4.042	4.14	4.244	4.287	4.363	4.534	4.532	4.621	4.756	4.882	5.086	5.125	5.14	5.143	5.105	5.159	5.143	5.176	5.153	5.147	5.152	5.043	4.998	5.08	5.097	5.049
	4.088	4.128	4.128	4.187	4.225	4.251	4.263	4.394	4.549	4.698	4.732	4.764	4.758	4.753	4.775	4.749	4.584	4.498	4.424	4.298	4.208	4.151	4.016	4.073	4.168	4.277	4.323	4.392	4.559	4.56	4.651	4.787	4.913	5.128	5.172	5.195	5.199	5.161	5.217	5.202	5.232	5.202	5.198	5.215	5.106	5.066	5.146	5.176	5.131
	4.197	4.235	4.234	4.273	4.323	4.37	4.388	4.514	4.664	4.809	4.838	4.864	4.852	4.851	4.877	4.852	4.693	4.613	4.542	4.412	4.334	4.274	4.145	4.206	4.291	4.401	4.448	4.52	4.678	4.682	4.771	4.9	5.009	5.213	5.256	5.28	5.287	5.246	5.294	5.267	5.3	5.271	5.264	5.283	5.178	5.15	5.234	5.262	5.229
	4.35	4.368	4.377	4.416	4.471	4.511	4.534	4.654	4.789	4.936	4.946	4.963	4.933	4.925	4.948	4.914	4.761	4.687	4.624	4.502	4.411	4.355	4.238	4.307	4.39	4.51	4.561	4.615	4.771	4.787	4.871	4.99	5.093	5.302	5.342	5.369	5.376	5.334	5.378	5.35	5.384	5.35	5.352	5.382	5.278	5.256	5.334	5.365	5.333
	4.369	4.413	4.446	4.491	4.549	4.596	4.619	4.743	4.858	4.995	5.008	5.026	4.986	4.969	4.994	4.961	4.819	4.758	4.707	4.574	4.473	4.433	4.333	4.406	4.485	4.608	4.654	4.696	4.846	4.86	4.938	5.059	5.162	5.37	5.407	5.44	5.443	5.4	5.445	5.424	5.46	5.428	5.433	5.468	5.369	5.335	5.394	5.426	5.388
	4.421	4.474	4.508	4.543	4.605	4.652	4.677	4.784	4.887	5.013	5.034	5.054	5.001	4.987	5.017	4.993	4.855	4.796	4.751	4.619	4.512	4.487	4.394	4.462	4.546	4.653	4.688	4.724	4.857	4.867	4.936	5.063	5.176	5.389	5.428	5.474	5.478	5.43	5.481	5.463	5.505	5.473	5.482	5.507	5.408	5.369	5.414	5.452	5.405
	4.444	4.489	4.528	4.553	4.614	4.665	4.689	4.781	4.881	5.004	5.026	5.044	5	4.988	5.003	4.972	4.83	4.776	4.73	4.594	4.48	4.449	4.363	4.431	4.517	4.625	4.657	4.676	4.81	4.81	4.883	5.011	5.121	5.346	5.389	5.442	5.446	5.403	5.45	5.435	5.471	5.44	5.446	5.459	5.347	5.299	5.353	5.384	5.334
	4.34	4.383	4.42	4.451	4.51	4.573	4.594	4.706	4.814	4.954	4.98	5.007	4.968	4.954	4.981	4.947	4.813	4.759	4.714	4.579	4.469	4.437	4.348	4.417	4.506	4.619	4.66	4.669	4.801	4.808	4.877	5.006	5.124	5.361	5.408	5.455	5.454	5.401	5.452	5.442	5.472	5.444	5.449	5.454	5.342	5.287	5.347	5.386	5.337
	4.289	4.34	4.385	4.418	4.501	4.569	4.594	4.713	4.824	4.963	4.996	5.023	4.978	4.946	4.981	4.949	4.82	4.772	4.732	4.602	4.494	4.464	4.382	4.47	4.573	4.711	4.754	4.755	4.886	4.898	4.97	5.105	5.229	5.476	5.527	5.561	5.558	5.5	5.561	5.552	5.593	5.57	5.582	5.592	5.49	5.435	5.497	5.53	5.473
	4.198	4.253	4.32	4.367	4.465	4.537	4.561	4.681	4.803	4.941	4.983	5.018	4.981	4.94	4.962	4.925	4.798	4.742	4.702	4.575	4.467	4.435	4.366	4.462	4.575	4.721	4.768	4.77	4.907	4.913	4.983	5.12	5.254	5.496	5.556	5.593	5.587	5.53	5.601	5.597	5.641	5.62	5.639	5.646	5.542	5.485	5.55	5.59	5.525
	4.06	4.122	4.192	4.237	4.343	4.415	4.441	4.568	4.695	4.847	4.885	4.929	4.895	4.865	4.884	4.854	4.729	4.667	4.629	4.5	4.394	4.359	4.288	4.39	4.508	4.656	4.698	4.695	4.834	4.839	4.894	5.033	5.182	5.421	5.474	5.507	5.5	5.446	5.521	5.513	5.567	5.542	5.556	5.558	5.453	5.392	5.463	5.508	5.445
	4.01	4.076	4.15	4.204	4.318	4.386	4.415	4.542	4.678	4.834	4.873	4.916	4.885	4.854	4.874	4.843	4.72	4.646	4.607	4.479	4.377	4.342	4.27	4.376	4.503	4.658	4.685	4.676	4.817	4.811	4.864	5.014	5.163	5.396	5.452	5.488	5.488	5.437	5.52	5.522	5.581	5.556	5.575	5.584	5.466	5.405	5.486	5.532	5.469
	3.962	4.036	4.125	4.182	4.3	4.372	4.401	4.527	4.662	4.818	4.854	4.896	4.874	4.839	4.85	4.82	4.701	4.616	4.582	4.473	4.372	4.337	4.263	4.384	4.518	4.68	4.708	4.705	4.848	4.842	4.904	5.043	5.19	5.426	5.491	5.535	5.541	5.507	5.602	5.621	5.686	5.666	5.684	5.701	5.589	5.533	5.627	5.677	5.619
	3.882	3.957	4.048	4.104	4.226	4.299	4.317	4.454	4.586	4.736	4.769	4.814	4.803	4.764	4.765	4.74	4.614	4.531	4.486	4.377	4.283	4.239	4.166	4.283	4.41	4.564	4.578	4.554	4.687	4.679	4.721	4.865	5.007	5.239	5.309	5.354	5.361	5.336	5.442	5.463	5.537	5.52	5.535	5.541	5.423	5.37	5.459	5.5	5.44
	3.827	3.908	4	4.056	4.185	4.26	4.268	4.406	4.542	4.681	4.717	4.76	4.741	4.7	4.7	4.675	4.548	4.464	4.423	4.321	4.227	4.192	4.115	4.224	4.353	4.501	4.517	4.491	4.623	4.601	4.628	4.757	4.887	5.114	5.184	5.232	5.243	5.217	5.334	5.358	5.437	5.424	5.449	5.464	5.352	5.306	5.388	5.436	5.374
	3.778	3.872	3.953	4.023	4.155	4.237	4.237	4.365	4.486	4.623	4.66	4.707	4.696	4.653	4.651	4.622	4.496	4.408	4.37	4.267	4.169	4.145	4.075	4.182	4.316	4.463	4.489	4.469	4.59	4.56	4.592	4.721	4.856	5.078	5.154	5.2	5.212	5.201	5.329	5.365	5.451	5.444	5.472	5.502	5.407	5.362	5.444	5.504	5.43
	3.666	3.755	3.843	3.915	4.054	4.134	4.141	4.266	4.388	4.52	4.568	4.616	4.616	4.571	4.568	4.543	4.427	4.339	4.312	4.214	4.116	4.099	4.038	4.15	4.278	4.418	4.447	4.41	4.52	4.485	4.513	4.629	4.776	4.988	5.054	5.088	5.1	5.093	5.215	5.246	5.33	5.323	5.351	5.376	5.29	5.243	5.319	5.373	5.298
	3.607	3.697	3.783	3.861	4.002	4.077	4.083	4.211	4.317	4.45	4.491	4.536	4.539	4.499	4.502	4.487	4.381	4.295	4.277	4.192	4.107	4.104	4.049	4.152	4.283	4.422	4.469	4.439	4.551	4.518	4.556	4.66	4.813	5.028	5.102	5.145	5.161	5.165	5.287	5.321	5.392	5.375	5.404	5.437	5.355	5.307	5.381	5.435	5.357
	3.524	3.623	3.719	3.792	3.931	4.005	4.013	4.135	4.243	4.373	4.41	4.464	4.471	4.432	4.435	4.426	4.329	4.255	4.23	4.159	4.077	4.072	4.018	4.121	4.243	4.391	4.447	4.422	4.535	4.504	4.555	4.663	4.815	5.023	5.118	5.177	5.211	5.222	5.343	5.386	5.461	5.429	5.466	5.509	5.429	5.388	5.47	5.532	5.46
	3.488	3.6	3.7	3.787	3.92	4.001	4.019	4.146	4.256	4.38	4.414	4.465	4.474	4.42	4.419	4.413	4.323	4.257	4.23	4.164	4.087	4.086	4.031	4.144	4.269	4.412	4.468	4.44	4.55	4.51	4.563	4.663	4.808	5.011	5.103	5.162	5.203	5.217	5.333	5.378	5.443	5.406	5.452	5.501	5.43	5.405	5.49	5.548	5.49
	3.493	3.606	3.716	3.81	3.928	3.996	4.027	4.151	4.243	4.358	4.385	4.431	4.44	4.391	4.397	4.396	4.317	4.263	4.247	4.192	4.125	4.133	4.08	4.182	4.304	4.445	4.501	4.473	4.57	4.52	4.57	4.67	4.812	5.004	5.097	5.155	5.189	5.206	5.328	5.376	5.438	5.391	5.44	5.496	5.422	5.409	5.5	5.556	5.502
	3.464	3.586	3.692	3.777	3.883	3.942	3.983	4.105	4.183	4.295	4.318	4.365	4.379	4.334	4.35	4.355	4.28	4.224	4.212	4.159	4.098	4.109	4.055	4.163	4.286	4.426	4.477	4.439	4.537	4.485	4.542	4.646	4.792	4.98	5.075	5.128	5.16	5.184	5.293	5.34	5.385	5.331	5.382	5.439	5.368	5.351	5.446	5.505	5.449
	3.456	3.583	3.695	3.787	3.903	3.969	4.015	4.134	4.202	4.315	4.337	4.381	4.399	4.356	4.36	4.363	4.288	4.234	4.218	4.153	4.092	4.116	4.056	4.162	4.288	4.431	4.478	4.433	4.52	4.449	4.502	4.597	4.739	4.931	5.027	5.087	5.119	5.155	5.27	5.319	5.369	5.315	5.372	5.43	5.356	5.34	5.421	5.484	5.429
	3.362	3.492	3.598	3.682	3.785	3.846	3.892	4	4.07	4.189	4.2	4.234	4.253	4.216	4.226	4.227	4.154	4.101	4.084	4.019	3.959	3.986	3.926	4.032	4.161	4.304	4.346	4.3	4.385	4.308	4.366	4.473	4.628	4.82	4.919	4.985	5.017	5.056	5.165	5.206	5.254	5.202	5.264	5.313	5.241	5.226	5.318	5.377	5.331
	3.325	3.451	3.549	3.635	3.738	3.795	3.834	3.929	4.002	4.114	4.12	4.153	4.178	4.151	4.155	4.158	4.085	4.039	4.025	3.96	3.903	3.931	3.871	3.982	4.108	4.258	4.301	4.256	4.341	4.248	4.305	4.415	4.571	4.753	4.862	4.932	4.97	5.01	5.124	5.172	5.225	5.177	5.23	5.277	5.214	5.207	5.309	5.372	5.336
	3.198	3.326	3.412	3.482	3.575	3.614	3.653	3.739	3.812	3.926	3.928	3.974	3.997	3.978	3.987	3.999	3.937	3.894	3.888	3.832	3.773	3.807	3.759	3.876	3.998	4.15	4.198	4.162	4.242	4.146	4.21	4.311	4.464	4.64	4.756	4.827	4.871	4.912	5.011	5.061	5.106	5.06	5.114	5.156	5.094	5.09	5.197	5.267	5.242
	3.146	3.279	3.369	3.439	3.524	3.574	3.619	3.701	3.783	3.903	3.901	3.95	3.969	3.951	3.958	3.976	3.923	3.878	3.868	3.812	3.763	3.816	3.765	3.884	4.002	4.144	4.193	4.161	4.241	4.143	4.209	4.303	4.447	4.622	4.754	4.81	4.849	4.881	4.958	5.002	5.043	4.996	5.043	5.09	5.039	5.045	5.169	5.247	5.24
	3.129	3.267	3.358	3.437	3.53	3.584	3.634	3.708	3.794	3.911	3.913	3.949	3.952	3.933	3.947	3.972	3.914	3.864	3.841	3.783	3.747	3.794	3.739	3.853	3.967	4.103	4.144	4.121	4.204	4.092	4.154	4.245	4.388	4.563	4.689	4.733	4.771	4.801	4.874	4.92	4.958	4.906	4.942	4.991	4.953	4.958	5.088	5.162	5.161
	3.102	3.245	3.336	3.431	3.514	3.569	3.63	3.705	3.791	3.903	3.9	3.928	3.932	3.926	3.949	3.976	3.92	3.871	3.841	3.785	3.762	3.821	3.776	3.895	4.016	4.15	4.192	4.174	4.254	4.14	4.203	4.284	4.415	4.583	4.707	4.743	4.784	4.809	4.868	4.914	4.954	4.892	4.911	4.96	4.924	4.936	5.072	5.142	5.141
	3.06	3.204	3.305	3.396	3.469	3.522	3.58	3.667	3.757	3.882	3.881	3.905	3.907	3.904	3.933	3.959	3.922	3.877	3.851	3.812	3.796	3.856	3.822	3.938	4.053	4.176	4.207	4.182	4.256	4.138	4.192	4.259	4.377	4.534	4.656	4.688	4.716	4.735	4.779	4.82	4.853	4.792	4.807	4.852	4.823	4.839	4.985	5.064	5.078
	2.991	3.128	3.227	3.314	3.384	3.447	3.511	3.597	3.688	3.805	3.802	3.822	3.823	3.833	3.867	3.903	3.873	3.826	3.796	3.757	3.749	3.805	3.774	3.886	4	4.116	4.134	4.11	4.188	4.066	4.122	4.186	4.306	4.459	4.57	4.594	4.621	4.638	4.674	4.716	4.734	4.657	4.667	4.716	4.694	4.71	4.86	4.935	4.953
	2.982	3.12	3.216	3.306	3.362	3.43	3.502	3.578	3.667	3.775	3.779	3.809	3.811	3.821	3.864	3.904	3.884	3.843	3.82	3.784	3.777	3.825	3.789	3.893	4.012	4.137	4.154	4.134	4.215	4.091	4.146	4.203	4.322	4.467	4.568	4.58	4.6	4.617	4.659	4.708	4.729	4.652	4.647	4.687	4.66	4.67	4.824	4.885	4.903
	2.94	3.074	3.166	3.264	3.319	3.39	3.471	3.546	3.641	3.742	3.754	3.79	3.794	3.807	3.852	3.89	3.879	3.843	3.833	3.803	3.801	3.838	3.808	3.906	4.032	4.165	4.176	4.149	4.226	4.103	4.153	4.203	4.311	4.455	4.548	4.566	4.578	4.59	4.629	4.669	4.692	4.617	4.617	4.648	4.628	4.643	4.799	4.86	4.888
	2.937	3.069	3.157	3.261	3.307	3.393	3.485	3.557	3.64	3.741	3.768	3.806	3.812	3.827	3.878	3.918	3.924	3.892	3.882	3.854	3.862	3.899	3.863	3.95	4.071	4.203	4.202	4.173	4.256	4.132	4.185	4.235	4.335	4.462	4.553	4.569	4.582	4.594	4.618	4.66	4.678	4.589	4.583	4.626	4.619	4.637	4.788	4.839	4.874
	3.052	3.181	3.272	3.375	3.425	3.524	3.618	3.694	3.766	3.869	3.901	3.942	3.937	3.963	4.013	4.057	4.073	4.038	4.026	4.007	4.017	4.047	4.008	4.082	4.193	4.319	4.325	4.292	4.364	4.246	4.312	4.353	4.447	4.549	4.631	4.637	4.647	4.661	4.683	4.724	4.735	4.627	4.605	4.645	4.64	4.651	4.804	4.84	4.873
	3.079	3.202	3.298	3.408	3.465	3.567	3.662	3.73	3.794	3.888	3.945	3.979	3.983	4.026	4.08	4.132	4.158	4.121	4.113	4.098	4.107	4.128	4.093	4.155	4.278	4.405	4.393	4.351	4.414	4.306	4.375	4.399	4.475	4.572	4.641	4.647	4.638	4.641	4.652	4.69	4.705	4.598	4.581	4.624	4.633	4.641	4.806	4.844	4.875
	3.123	3.241	3.327	3.433	3.492	3.587	3.686	3.755	3.802	3.897	3.951	3.979	3.978	4.032	4.111	4.172	4.192	4.16	4.158	4.154	4.172	4.191	4.147	4.206	4.33	4.452	4.427	4.382	4.437	4.326	4.389	4.401	4.477	4.57	4.634	4.633	4.62	4.621	4.63	4.663	4.668	4.549	4.527	4.567	4.574	4.588	4.76	4.802	4.833
	3.222	3.341	3.431	3.523	3.572	3.665	3.753	3.825	3.861	3.954	4.011	4.043	4.045	4.103	4.199	4.256	4.271	4.24	4.244	4.253	4.266	4.288	4.246	4.3	4.416	4.54	4.496	4.449	4.507	4.398	4.442	4.445	4.509	4.584	4.639	4.63	4.604	4.608	4.625	4.663	4.681	4.555	4.528	4.571	4.59	4.609	4.8	4.837	4.873
	3.254	3.366	3.463	3.566	3.61	3.716	3.806	3.888	3.918	4.006	4.052	4.083	4.098	4.168	4.284	4.33	4.341	4.308	4.307	4.326	4.337	4.354	4.323	4.383	4.494	4.612	4.575	4.528	4.578	4.469	4.497	4.493	4.552	4.617	4.661	4.643	4.602	4.598	4.61	4.646	4.677	4.56	4.531	4.578	4.608	4.629	4.832	4.86	4.899
	3.193	3.296	3.396	3.506	3.552	3.662	3.765	3.854	3.882	3.978	4.024	4.064	4.081	4.159	4.294	4.335	4.334	4.304	4.303	4.316	4.317	4.339	4.306	4.367	4.471	4.584	4.545	4.503	4.541	4.443	4.47	4.466	4.526	4.585	4.63	4.601	4.545	4.541	4.547	4.584	4.615	4.502	4.469	4.516	4.548	4.559	4.756	4.779	4.822
	3.253	3.357	3.454	3.564	3.605	3.718	3.823	3.919	3.95	4.032	4.068	4.105	4.124	4.201	4.343	4.379	4.38	4.344	4.344	4.361	4.357	4.365	4.338	4.396	4.49	4.602	4.562	4.527	4.579	4.479	4.499	4.504	4.569	4.628	4.676	4.654	4.595	4.589	4.59	4.626	4.65	4.528	4.486	4.527	4.554	4.559	4.764	4.783	4.821
	3.282	3.384	3.485	3.605	3.643	3.758	3.857	3.958	3.995	4.074	4.107	4.153	4.174	4.24	4.373	4.406	4.397	4.356	4.346	4.367	4.372	4.387	4.369	4.434	4.529	4.639	4.597	4.56	4.618	4.529	4.564	4.581	4.644	4.703	4.758	4.731	4.677	4.668	4.67	4.709	4.744	4.635	4.597	4.633	4.647	4.649	4.862	4.872	4.905
	3.414	3.508	3.615	3.734	3.753	3.865	3.971	4.082	4.115	4.193	4.225	4.275	4.298	4.358	4.484	4.487	4.469	4.426	4.409	4.416	4.422	4.426	4.417	4.487	4.579	4.693	4.656	4.615	4.666	4.589	4.619	4.632	4.69	4.741	4.78	4.752	4.68	4.669	4.672	4.709	4.75	4.66	4.615	4.631	4.641	4.641	4.858	4.862	4.885
	3.54	3.63	3.738	3.848	3.868	3.98	4.085	4.195	4.231	4.3	4.324	4.379	4.408	4.459	4.578	4.567	4.534	4.491	4.472	4.485	4.489	4.491	4.485	4.555	4.651	4.754	4.708	4.664	4.714	4.653	4.679	4.714	4.777	4.831	4.868	4.847	4.775	4.769	4.777	4.816	4.855	4.769	4.729	4.743	4.749	4.756	4.981	4.993	5.013
	3.653	3.741	3.847	3.961	3.986	4.103	4.21	4.323	4.345	4.414	4.422	4.48	4.504	4.536	4.636	4.607	4.561	4.509	4.483	4.494	4.51	4.512	4.496	4.576	4.678	4.77	4.717	4.656	4.7	4.645	4.669	4.723	4.787	4.844	4.884	4.872	4.796	4.803	4.819	4.863	4.908	4.824	4.784	4.8	4.805	4.815	5.036	5.064	5.078
	3.83	3.918	4.016	4.122	4.135	4.249	4.352	4.46	4.476	4.543	4.547	4.604	4.628	4.652	4.744	4.695	4.631	4.57	4.528	4.533	4.546	4.535	4.506	4.578	4.681	4.763	4.708	4.629	4.652	4.59	4.606	4.657	4.727	4.783	4.816	4.816	4.742	4.746	4.755	4.799	4.845	4.764	4.715	4.729	4.757	4.762	4.979	5.015	5.024
	3.911	3.99	4.093	4.203	4.213	4.32	4.421	4.518	4.531	4.603	4.607	4.662	4.69	4.713	4.798	4.745	4.669	4.599	4.544	4.543	4.559	4.541	4.509	4.586	4.7	4.783	4.728	4.632	4.652	4.611	4.639	4.705	4.796	4.862	4.895	4.895	4.812	4.817	4.822	4.873	4.903	4.822	4.768	4.773	4.804	4.805	5.01	5.036	5.042
	3.974	4.043	4.156	4.278	4.285	4.392	4.483	4.579	4.592	4.671	4.666	4.722	4.75	4.773	4.854	4.787	4.703	4.627	4.556	4.546	4.563	4.537	4.503	4.583	4.705	4.781	4.719	4.624	4.637	4.593	4.621	4.684	4.782	4.839	4.886	4.905	4.82	4.823	4.833	4.873	4.901	4.823	4.767	4.769	4.785	4.792	4.971	4.977	4.982
	4.013	4.078	4.193	4.313	4.316	4.421	4.51	4.61	4.628	4.721	4.725	4.789	4.813	4.841	4.919	4.844	4.746	4.665	4.575	4.556	4.565	4.528	4.48	4.559	4.677	4.745	4.687	4.599	4.603	4.542	4.564	4.62	4.714	4.774	4.821	4.831	4.749	4.747	4.747	4.786	4.81	4.73	4.685	4.678	4.681	4.69	4.866	4.859	4.865
	4.161	4.229	4.347	4.466	4.472	4.584	4.68	4.783	4.802	4.904	4.905	4.968	4.991	5.017	5.089	5.014	4.903	4.813	4.724	4.71	4.725	4.681	4.622	4.694	4.798	4.855	4.791	4.687	4.675	4.604	4.609	4.651	4.744	4.805	4.862	4.875	4.798	4.791	4.784	4.82	4.834	4.749	4.704	4.695	4.682	4.687	4.867	4.863	4.869
	4.291	4.361	4.472	4.587	4.604	4.715	4.815	4.918	4.928	5.026	5.021	5.077	5.095	5.106	5.168	5.077	4.943	4.842	4.749	4.728	4.737	4.696	4.638	4.709	4.82	4.875	4.807	4.69	4.664	4.592	4.589	4.62	4.705	4.753	4.81	4.82	4.754	4.75	4.739	4.771	4.784	4.7	4.661	4.65	4.628	4.637	4.813	4.82	4.828
	4.402	4.475	4.582	4.699	4.726	4.838	4.943	5.04	5.041	5.13	5.13	5.178	5.194	5.21	5.271	5.172	5.029	4.93	4.832	4.801	4.805	4.759	4.687	4.764	4.894	4.954	4.9	4.764	4.728	4.663	4.665	4.689	4.788	4.825	4.888	4.895	4.83	4.822	4.814	4.855	4.869	4.786	4.755	4.76	4.743	4.757	4.931	4.933	4.955
	4.508	4.574	4.667	4.789	4.824	4.928	5.033	5.134	5.135	5.233	5.233	5.278	5.288	5.298	5.348	5.246	5.087	4.988	4.887	4.851	4.846	4.802	4.738	4.816	4.941	5.014	4.972	4.832	4.79	4.733	4.752	4.775	4.876	4.9	4.953	4.946	4.886	4.883	4.865	4.889	4.888	4.805	4.775	4.794	4.779	4.796	4.963	4.964	4.986
	4.514	4.581	4.669	4.794	4.834	4.934	5.033	5.138	5.132	5.22	5.212	5.256	5.263	5.272	5.321	5.213	5.054	4.951	4.838	4.793	4.775	4.726	4.663	4.733	4.852	4.924	4.897	4.755	4.712	4.667	4.695	4.727	4.833	4.863	4.919	4.918	4.871	4.884	4.874	4.902	4.905	4.833	4.811	4.848	4.854	4.876	5.031	5.014	5.037
	4.504	4.583	4.666	4.781	4.825	4.921	5.015	5.129	5.122	5.206	5.193	5.231	5.234	5.235	5.284	5.177	5.005	4.886	4.766	4.719	4.703	4.656	4.597	4.663	4.788	4.858	4.848	4.727	4.691	4.651	4.688	4.719	4.841	4.872	4.929	4.927	4.88	4.896	4.897	4.934	4.946	4.877	4.843	4.87	4.885	4.912	5.06	5.044	5.054
	4.556	4.637	4.712	4.813	4.849	4.939	5.021	5.134	5.131	5.205	5.185	5.217	5.212	5.209	5.252	5.151	4.957	4.828	4.715	4.673	4.657	4.607	4.555	4.605	4.719	4.775	4.765	4.642	4.612	4.566	4.598	4.635	4.774	4.801	4.864	4.872	4.839	4.871	4.881	4.93	4.95	4.881	4.843	4.874	4.904	4.936	5.09	5.075	5.078
	4.671	4.749	4.827	4.915	4.952	5.03	5.121	5.236	5.237	5.309	5.291	5.312	5.298	5.298	5.346	5.243	5.052	4.917	4.807	4.772	4.759	4.704	4.659	4.698	4.804	4.848	4.85	4.738	4.707	4.662	4.697	4.732	4.878	4.906	4.964	4.973	4.92	4.961	4.987	5.031	5.059	4.99	4.925	4.928	4.949	4.968	5.127	5.103	5.096
	4.857	4.929	5.009	5.097	5.138	5.22	5.308	5.412	5.413	5.475	5.459	5.473	5.452	5.441	5.491	5.39	5.196	5.064	4.961	4.93	4.918	4.864	4.816	4.859	4.958	4.999	5.005	4.88	4.852	4.81	4.834	4.878	5.031	5.053	5.097	5.098	5.035	5.074	5.098	5.134	5.17	5.096	5.017	5.014	5.028	5.055	5.221	5.202	5.188
	4.81	4.891	4.976	5.064	5.103	5.189	5.27	5.375	5.37	5.44	5.43	5.454	5.433	5.42	5.467	5.365	5.164	5.035	4.928	4.893	4.884	4.83	4.774	4.809	4.901	4.942	4.95	4.822	4.805	4.768	4.79	4.844	5.006	5.03	5.073	5.069	5.002	5.049	5.083	5.12	5.172	5.108	5.026	5.029	5.026	5.066	5.244	5.229	5.229
	4.781	4.868	4.951	5.033	5.064	5.143	5.22	5.319	5.309	5.381	5.383	5.401	5.375	5.35	5.4	5.303	5.108	4.973	4.864	4.828	4.822	4.772	4.709	4.736	4.807	4.85	4.869	4.748	4.719	4.681	4.699	4.75	4.927	4.94	4.974	4.974	4.897	4.949	4.981	5.02	5.075	5.019	4.929	4.912	4.906	4.935	5.105	5.088	5.083
	4.845	4.93	5.012	5.091	5.109	5.188	5.284	5.377	5.363	5.423	5.422	5.434	5.404	5.363	5.406	5.317	5.132	4.99	4.878	4.841	4.836	4.781	4.716	4.746	4.806	4.845	4.868	4.75	4.734	4.707	4.725	4.78	4.952	4.968	5	4.999	4.93	4.985	5.021	5.07	5.14	5.107	5.009	4.995	4.996	5.016	5.198	5.188	5.184
	4.861	4.945	5.033	5.09	5.11	5.191	5.282	5.386	5.373	5.435	5.433	5.437	5.408	5.363	5.408	5.325	5.141	5.003	4.897	4.871	4.865	4.808	4.753	4.788	4.842	4.874	4.9	4.799	4.799	4.78	4.81	4.876	5.042	5.044	5.084	5.095	5.036	5.086	5.128	5.186	5.259	5.254	5.168	5.151	5.145	5.169	5.361	5.359	5.355
	4.909	4.989	5.067	5.124	5.139	5.218	5.306	5.415	5.404	5.475	5.483	5.491	5.461	5.413	5.467	5.389	5.208	5.077	4.968	4.943	4.933	4.88	4.837	4.874	4.93	4.964	4.997	4.904	4.908	4.9	4.938	5.015	5.179	5.184	5.226	5.244	5.173	5.236	5.284	5.336	5.408	5.409	5.325	5.305	5.302	5.324	5.53	5.54	5.53
	5.041	5.128	5.205	5.264	5.295	5.369	5.466	5.579	5.574	5.656	5.666	5.681	5.657	5.611	5.661	5.57	5.388	5.267	5.153	5.116	5.101	5.042	4.994	5.033	5.087	5.118	5.151	5.059	5.064	5.053	5.09	5.174	5.338	5.35	5.398	5.436	5.365	5.435	5.507	5.573	5.655	5.662	5.586	5.565	5.559	5.583	5.796	5.815	5.814
	5.077	5.163	5.249	5.306	5.336	5.411	5.501	5.609	5.615	5.696	5.697	5.706	5.683	5.626	5.664	5.564	5.374	5.261	5.132	5.081	5.062	4.994	4.934	4.967	5.019	5.041	5.079	4.999	4.995	4.981	5.016	5.101	5.268	5.286	5.348	5.396	5.336	5.404	5.495	5.572	5.663	5.676	5.611	5.585	5.585	5.616	5.843	5.872	5.874
	5.11	5.209	5.302	5.353	5.399	5.472	5.563	5.659	5.658	5.739	5.744	5.753	5.735	5.666	5.689	5.583	5.395	5.281	5.15	5.096	5.079	5.011	4.944	4.964	5.018	5.044	5.084	5.013	5.01	4.986	5.015	5.102	5.264	5.276	5.336	5.401	5.35	5.424	5.517	5.58	5.661	5.687	5.619	5.589	5.597	5.631	5.864	5.902	5.919
	5.255	5.364	5.463	5.521	5.576	5.661	5.747	5.827	5.821	5.895	5.899	5.899	5.88	5.802	5.827	5.709	5.515	5.41	5.283	5.222	5.215	5.157	5.093	5.115	5.163	5.185	5.228	5.155	5.14	5.109	5.141	5.233	5.39	5.406	5.475	5.55	5.514	5.584	5.689	5.745	5.828	5.844	5.772	5.735	5.743	5.781	6.017	6.046	6.063
	5.344	5.47	5.58	5.641	5.706	5.79	5.877	5.949	5.949	6.029	6.033	6.038	6.012	5.921	5.932	5.797	5.578	5.469	5.324	5.254	5.24	5.176	5.113	5.141	5.179	5.204	5.24	5.171	5.169	5.145	5.184	5.285	5.443	5.472	5.556	5.649	5.61	5.681	5.782	5.835	5.905	5.924	5.844	5.786	5.777	5.818	6.049	6.087	6.104
	5.336	5.471	5.607	5.678	5.752	5.848	5.942	6.018	6.019	6.111	6.12	6.131	6.107	6.009	6.008	5.867	5.65	5.54	5.384	5.321	5.306	5.248	5.188	5.215	5.244	5.272	5.315	5.253	5.249	5.226	5.248	5.35	5.514	5.529	5.597	5.677	5.637	5.7	5.802	5.852	5.917	5.935	5.856	5.79	5.783	5.828	6.067	6.123	6.158
	5.372	5.512	5.68	5.768	5.855	5.959	6.052	6.129	6.137	6.22	6.228	6.238	6.214	6.115	6.115	5.977	5.777	5.678	5.529	5.467	5.465	5.412	5.361	5.382	5.415	5.447	5.494	5.432	5.423	5.39	5.395	5.488	5.647	5.654	5.707	5.771	5.725	5.791	5.895	5.931	5.998	6.033	5.97	5.921	5.921	5.986	6.242	6.299	6.339
	5.427	5.585	5.747	5.835	5.927	6.037	6.12	6.198	6.203	6.298	6.304	6.315	6.289	6.191	6.186	6.048	5.848	5.755	5.616	5.542	5.533	5.488	5.436	5.459	5.488	5.512	5.562	5.497	5.484	5.457	5.458	5.555	5.71	5.722	5.769	5.835	5.79	5.855	5.963	6	6.072	6.108	6.062	6.04	6.042	6.108	6.368	6.42	6.457
	5.487	5.633	5.794	5.887	5.988	6.097	6.167	6.24	6.247	6.356	6.364	6.394	6.367	6.272	6.26	6.113	5.91	5.823	5.673	5.593	5.585	5.54	5.481	5.505	5.53	5.562	5.617	5.557	5.544	5.527	5.526	5.621	5.777	5.794	5.845	5.914	5.886	5.943	6.063	6.107	6.183	6.212	6.179	6.159	6.161	6.236	6.493	6.55	6.594
	5.527	5.683	5.841	5.926	6.036	6.161	6.228	6.308	6.322	6.437	6.442	6.475	6.454	6.361	6.345	6.197	5.983	5.894	5.745	5.661	5.646	5.597	5.53	5.552	5.572	5.6	5.654	5.588	5.572	5.549	5.546	5.622	5.778	5.796	5.85	5.918	5.894	5.952	6.08	6.134	6.208	6.238	6.21	6.202	6.205	6.282	6.539	6.593	6.646
	5.545	5.703	5.871	5.953	6.068	6.19	6.264	6.352	6.373	6.503	6.513	6.554	6.531	6.44	6.413	6.281	6.079	5.99	5.848	5.771	5.755	5.717	5.659	5.676	5.69	5.713	5.767	5.704	5.685	5.65	5.641	5.702	5.861	5.88	5.934	6	5.967	6.028	6.161	6.211	6.295	6.323	6.297	6.287	6.295	6.374	6.628	6.677	6.729
	5.619	5.774	5.941	6.025	6.145	6.265	6.337	6.425	6.442	6.58	6.601	6.654	6.636	6.547	6.522	6.401	6.21	6.111	5.961	5.886	5.871	5.827	5.77	5.79	5.801	5.82	5.877	5.813	5.788	5.748	5.732	5.779	5.932	5.942	6.01	6.086	6.057	6.122	6.26	6.315	6.39	6.413	6.386	6.376	6.376	6.463	6.716	6.765	6.82
	5.706	5.855	6.02	6.113	6.237	6.361	6.433	6.519	6.525	6.661	6.679	6.731	6.717	6.629	6.594	6.479	6.301	6.201	6.046	5.978	5.964	5.931	5.887	5.913	5.932	5.945	6.008	5.955	5.92	5.871	5.851	5.896	6.048	6.058	6.123	6.203	6.176	6.234	6.37	6.421	6.49	6.498	6.454	6.432	6.427	6.514	6.763	6.824	6.879
	5.676	5.812	5.993	6.087	6.207	6.327	6.389	6.47	6.481	6.619	6.631	6.679	6.67	6.594	6.558	6.451	6.28	6.173	6.03	5.956	5.942	5.906	5.87	5.91	5.931	5.939	6.011	5.961	5.92	5.863	5.849	5.887	6.038	6.049	6.123	6.204	6.179	6.232	6.361	6.42	6.493	6.498	6.448	6.416	6.396	6.485	6.731	6.788	6.837
	5.53	5.666	5.84	5.926	6.04	6.158	6.216	6.299	6.316	6.463	6.479	6.534	6.53	6.456	6.404	6.287	6.117	5.998	5.853	5.775	5.764	5.723	5.685	5.718	5.746	5.747	5.824	5.784	5.734	5.669	5.661	5.691	5.829	5.856	5.925	6.02	5.997	6.044	6.154	6.224	6.301	6.298	6.247	6.216	6.193	6.296	6.548	6.615	6.682
	5.525	5.636	5.803	5.882	5.991	6.09	6.153	6.238	6.252	6.392	6.415	6.483	6.467	6.383	6.322	6.204	6.033	5.915	5.759	5.67	5.667	5.634	5.586	5.63	5.658	5.671	5.762	5.729	5.682	5.613	5.606	5.624	5.749	5.78	5.84	5.924	5.901	5.941	6.051	6.104	6.173	6.16	6.103	6.078	6.054	6.167	6.415	6.499	6.574
	5.614	5.714	5.875	5.952	6.049	6.131	6.202	6.292	6.317	6.454	6.481	6.544	6.527	6.446	6.38	6.255	6.072	5.948	5.791	5.695	5.697	5.683	5.637	5.678	5.712	5.731	5.832	5.804	5.754	5.682	5.677	5.683	5.787	5.818	5.866	5.948	5.919	5.96	6.057	6.121	6.184	6.162	6.095	6.071	6.037	6.148	6.392	6.474	6.545
	5.69	5.78	5.94	6.004	6.09	6.17	6.238	6.333	6.364	6.497	6.523	6.595	6.578	6.491	6.426	6.299	6.098	5.971	5.812	5.712	5.711	5.699	5.657	5.698	5.739	5.772	5.871	5.845	5.788	5.708	5.701	5.693	5.808	5.837	5.881	5.96	5.925	5.965	6.054	6.112	6.166	6.14	6.067	6.036	6.006	6.116	6.347	6.423	6.497
	5.703	5.804	5.962	6.018	6.103	6.195	6.255	6.356	6.388	6.522	6.556	6.632	6.616	6.533	6.469	6.331	6.12	5.997	5.843	5.74	5.736	5.73	5.692	5.744	5.789	5.823	5.936	5.931	5.874	5.793	5.784	5.776	5.884	5.92	5.96	6.037	6.004	6.046	6.129	6.182	6.237	6.203	6.131	6.103	6.077	6.187	6.411	6.483	6.561
	5.691	5.787	5.938	5.983	6.052	6.138	6.205	6.312	6.352	6.491	6.528	6.593	6.581	6.49	6.425	6.272	6.063	5.946	5.819	5.714	5.709	5.711	5.685	5.75	5.794	5.825	5.935	5.935	5.893	5.802	5.788	5.781	5.893	5.941	5.982	6.057	6.025	6.073	6.145	6.2	6.257	6.208	6.131	6.095	6.069	6.172	6.392	6.464	6.545
	5.68	5.794	5.939	5.968	6.031	6.112	6.175	6.292	6.332	6.461	6.493	6.553	6.54	6.447	6.385	6.234	6.025	5.905	5.774	5.673	5.663	5.664	5.645	5.712	5.778	5.827	5.945	5.949	5.903	5.815	5.804	5.789	5.887	5.936	5.97	6.029	6.006	6.057	6.121	6.181	6.249	6.199	6.127	6.095	6.064	6.171	6.39	6.46	6.545
	5.804	5.918	6.063	6.101	6.153	6.232	6.29	6.405	6.45	6.571	6.607	6.671	6.65	6.551	6.485	6.335	6.109	5.989	5.866	5.767	5.751	5.748	5.731	5.798	5.866	5.928	6.047	6.059	6.036	5.936	5.919	5.897	5.986	6.028	6.074	6.137	6.118	6.18	6.259	6.321	6.39	6.333	6.261	6.233	6.203	6.314	6.546	6.624	6.714
	5.83	5.94	6.098	6.124	6.175	6.26	6.307	6.425	6.47	6.579	6.63	6.701	6.673	6.565	6.502	6.35	6.124	6.004	5.88	5.778	5.756	5.748	5.718	5.785	5.849	5.912	6.023	6.037	6.022	5.931	5.921	5.897	5.985	6.024	6.069	6.144	6.144	6.214	6.291	6.363	6.422	6.372	6.311	6.28	6.256	6.369	6.608	6.69	6.779
	5.886	5.985	6.141	6.187	6.226	6.319	6.371	6.486	6.535	6.646	6.699	6.773	6.748	6.623	6.571	6.417	6.198	6.083	5.971	5.874	5.853	5.854	5.815	5.865	5.927	5.988	6.096	6.117	6.098	6	5.978	5.945	6.028	6.058	6.083	6.147	6.154	6.228	6.3	6.367	6.428	6.37	6.301	6.26	6.239	6.34	6.585	6.671	6.752
	6.01	6.097	6.249	6.305	6.335	6.428	6.472	6.592	6.648	6.745	6.806	6.868	6.834	6.699	6.646	6.489	6.276	6.176	6.055	5.957	5.93	5.931	5.897	5.936	5.994	6.068	6.18	6.205	6.181	6.074	6.052	6.02	6.11	6.144	6.157	6.214	6.222	6.283	6.358	6.425	6.493	6.435	6.354	6.304	6.273	6.369	6.602	6.676	6.747
	6.166	6.242	6.392	6.449	6.483	6.581	6.623	6.75	6.816	6.918	6.98	7.041	7.007	6.863	6.816	6.664	6.455	6.356	6.231	6.123	6.098	6.107	6.068	6.108	6.162	6.25	6.371	6.406	6.394	6.279	6.255	6.235	6.325	6.374	6.38	6.442	6.458	6.519	6.594	6.644	6.708	6.651	6.58	6.521	6.478	6.565	6.792	6.859	6.928
	6.21	6.279	6.425	6.477	6.511	6.614	6.66	6.782	6.843	6.945	7.001	7.055	7.026	6.876	6.822	6.673	6.477	6.385	6.26	6.156	6.14	6.146	6.098	6.145	6.199	6.27	6.383	6.425	6.429	6.323	6.309	6.295	6.397	6.455	6.448	6.512	6.532	6.595	6.681	6.729	6.791	6.741	6.685	6.625	6.583	6.667	6.902	6.968	7.028
	6.216	6.267	6.421	6.484	6.521	6.621	6.68	6.8	6.853	6.953	7.012	7.059	7.028	6.873	6.825	6.668	6.485	6.399	6.272	6.164	6.153	6.157	6.103	6.149	6.201	6.276	6.391	6.431	6.434	6.331	6.32	6.307	6.423	6.496	6.482	6.547	6.574	6.651	6.735	6.778	6.842	6.797	6.731	6.663	6.627	6.713	6.947	7.001	7.051
	6.34	6.392	6.548	6.613	6.658	6.768	6.823	6.942	7.004	7.111	7.172	7.221	7.189	7.043	6.984	6.817	6.638	6.552	6.422	6.308	6.304	6.306	6.239	6.277	6.34	6.426	6.543	6.578	6.58	6.476	6.457	6.443	6.557	6.647	6.639	6.707	6.745	6.825	6.912	6.944	7.018	6.983	6.924	6.86	6.822	6.902	7.124	7.161	7.188
	6.356	6.423	6.6	6.671	6.719	6.838	6.892	7.004	7.056	7.172	7.243	7.27	7.22	7.086	7.015	6.852	6.675	6.588	6.449	6.338	6.325	6.321	6.263	6.304	6.373	6.462	6.585	6.623	6.629	6.539	6.525	6.511	6.63	6.729	6.722	6.803	6.846	6.931	7.013	7.065	7.141	7.107	7.069	7.016	6.985	7.069	7.293	7.329	7.354
	6.4	6.461	6.651	6.731	6.798	6.93	6.986	7.093	7.146	7.264	7.352	7.373	7.331	7.195	7.118	6.952	6.773	6.676	6.53	6.417	6.403	6.402	6.355	6.399	6.469	6.556	6.682	6.73	6.742	6.654	6.641	6.618	6.741	6.842	6.834	6.91	6.946	7.035	7.106	7.166	7.244	7.22	7.196	7.149	7.13	7.223	7.447	7.477	7.506
	6.396	6.473	6.683	6.76	6.848	6.979	7.035	7.148	7.2	7.316	7.411	7.429	7.382	7.245	7.177	7.02	6.846	6.758	6.622	6.521	6.511	6.514	6.477	6.528	6.594	6.675	6.808	6.865	6.881	6.792	6.778	6.755	6.875	6.973	6.979	7.069	7.1	7.19	7.262	7.326	7.393	7.374	7.361	7.317	7.31	7.41	7.641	7.672	7.696
	6.417	6.494	6.712	6.799	6.877	7.012	7.066	7.168	7.209	7.327	7.401	7.407	7.355	7.218	7.158	7	6.834	6.757	6.63	6.531	6.529	6.54	6.505	6.552	6.619	6.699	6.837	6.9	6.927	6.853	6.845	6.828	6.95	7.056	7.072	7.151	7.178	7.263	7.319	7.37	7.433	7.416	7.399	7.348	7.344	7.449	7.672	7.707	7.731
	6.395	6.474	6.699	6.792	6.876	7.015	7.062	7.152	7.191	7.305	7.377	7.377	7.322	7.181	7.115	6.965	6.792	6.715	6.588	6.497	6.503	6.528	6.501	6.555	6.615	6.699	6.849	6.916	6.954	6.898	6.903	6.902	7.028	7.147	7.169	7.249	7.271	7.355	7.407	7.457	7.501	7.483	7.449	7.39	7.381	7.478	7.703	7.747	7.753
	6.489	6.576	6.804	6.912	7.015	7.155	7.207	7.286	7.322	7.431	7.509	7.5	7.436	7.31	7.245	7.102	6.936	6.862	6.736	6.638	6.649	6.679	6.668	6.716	6.766	6.842	6.995	7.058	7.099	7.041	7.046	7.056	7.177	7.297	7.325	7.405	7.426	7.507	7.551	7.61	7.648	7.631	7.602	7.532	7.519	7.616	7.826	7.864	7.858
	6.434	6.524	6.747	6.86	6.955	7.091	7.158	7.23	7.252	7.364	7.42	7.393	7.318	7.184	7.119	6.984	6.812	6.751	6.647	6.547	6.569	6.613	6.599	6.661	6.727	6.805	6.958	7.021	7.062	7.005	7.015	7.04	7.164	7.292	7.319	7.388	7.401	7.479	7.514	7.583	7.628	7.606	7.575	7.504	7.502	7.604	7.814	7.854	7.863
	6.314	6.403	6.634	6.755	6.852	6.998	7.081	7.16	7.178	7.28	7.339	7.315	7.24	7.099	7.03	6.886	6.711	6.665	6.566	6.461	6.473	6.511	6.499	6.555	6.619	6.702	6.853	6.912	6.952	6.907	6.921	6.956	7.079	7.201	7.218	7.286	7.286	7.366	7.398	7.467	7.511	7.485	7.456	7.389	7.39	7.484	7.691	7.723	7.735
	6.313	6.424	6.674	6.798	6.929	7.1	7.186	7.275	7.306	7.419	7.489	7.468	7.385	7.25	7.186	7.046	6.865	6.817	6.712	6.605	6.611	6.648	6.639	6.688	6.748	6.822	6.978	7.042	7.08	7.036	7.051	7.09	7.195	7.31	7.327	7.391	7.386	7.457	7.484	7.544	7.588	7.56	7.527	7.446	7.428	7.505	7.696	7.71	7.707
	6.297	6.422	6.672	6.795	6.936	7.102	7.194	7.281	7.312	7.418	7.493	7.475	7.391	7.259	7.197	7.061	6.879	6.835	6.749	6.663	6.684	6.719	6.721	6.772	6.827	6.897	7.063	7.132	7.178	7.152	7.173	7.232	7.348	7.475	7.514	7.58	7.58	7.644	7.665	7.721	7.759	7.733	7.702	7.616	7.6	7.675	7.852	7.859	7.843
	6.294	6.424	6.674	6.803	6.958	7.122	7.223	7.306	7.339	7.452	7.53	7.51	7.43	7.305	7.241	7.112	6.938	6.902	6.808	6.72	6.743	6.79	6.788	6.842	6.906	6.974	7.139	7.208	7.262	7.24	7.262	7.318	7.457	7.596	7.651	7.705	7.699	7.756	7.77	7.82	7.847	7.822	7.779	7.687	7.67	7.737	7.897	7.896	7.869
	6.425	6.567	6.831	6.967	7.133	7.303	7.415	7.506	7.545	7.658	7.741	7.718	7.634	7.518	7.466	7.337	7.167	7.114	7.027	6.945	6.973	7.011	7.009	7.05	7.127	7.2	7.365	7.433	7.479	7.461	7.464	7.519	7.659	7.804	7.879	7.937	7.932	7.993	7.993	8.035	8.06	8.028	7.974	7.881	7.858	7.914	8.061	8.057	8.014
	6.557	6.701	6.983	7.142	7.312	7.494	7.614	7.716	7.759	7.881	7.979	7.964	7.885	7.774	7.728	7.599	7.423	7.368	7.275	7.191	7.22	7.242	7.233	7.264	7.341	7.412	7.594	7.669	7.712	7.7	7.705	7.768	7.905	8.05	8.118	8.174	8.169	8.22	8.217	8.248	8.288	8.242	8.192	8.106	8.083	8.122	8.256	8.25	8.198
	6.75	6.911	7.198	7.361	7.531	7.711	7.836	7.94	8.001	8.11	8.213	8.194	8.115	7.992	7.943	7.821	7.644	7.593	7.493	7.418	7.459	7.473	7.449	7.487	7.558	7.636	7.821	7.908	7.955	7.948	7.96	8.019	8.156	8.302	8.365	8.411	8.399	8.462	8.455	8.464	8.502	8.455	8.399	8.335	8.297	8.338	8.468	8.462	8.406
	6.748	6.907	7.187	7.369	7.535	7.721	7.862	7.971	8.038	8.161	8.269	8.256	8.176	8.036	7.994	7.875	7.695	7.645	7.543	7.475	7.513	7.513	7.483	7.528	7.613	7.693	7.879	7.973	8.039	8.04	8.063	8.133	8.277	8.431	8.5	8.539	8.521	8.586	8.57	8.576	8.596	8.538	8.461	8.391	8.348	8.389	8.517	8.501	8.447
	6.75	6.904	7.193	7.374	7.533	7.722	7.854	7.942	8.001	8.12	8.231	8.226	8.143	8.005	7.961	7.847	7.662	7.6	7.486	7.424	7.463	7.458	7.42	7.473	7.566	7.647	7.836	7.924	8.001	8.019	8.053	8.139	8.294	8.462	8.526	8.567	8.547	8.614	8.604	8.605	8.625	8.558	8.477	8.404	8.351	8.393	8.506	8.486	8.434
	6.867	7.011	7.299	7.487	7.641	7.841	7.982	8.068	8.118	8.225	8.324	8.314	8.246	8.104	8.052	7.936	7.74	7.677	7.558	7.486	7.514	7.51	7.477	7.529	7.622	7.695	7.872	7.945	8.023	8.053	8.083	8.165	8.318	8.492	8.573	8.625	8.6	8.666	8.658	8.656	8.661	8.596	8.518	8.439	8.379	8.418	8.518	8.492	8.449
	6.992	7.139	7.414	7.604	7.764	7.959	8.101	8.179	8.212	8.325	8.425	8.42	8.342	8.185	8.115	7.988	7.807	7.728	7.603	7.541	7.569	7.547	7.497	7.552	7.652	7.725	7.905	7.955	8.033	8.071	8.104	8.19	8.342	8.524	8.609	8.664	8.644	8.718	8.719	8.709	8.724	8.654	8.575	8.499	8.427	8.466	8.568	8.544	8.501
	6.984	7.124	7.4	7.573	7.74	7.928	8.074	8.141	8.165	8.275	8.37	8.359	8.273	8.102	8.026	7.909	7.739	7.662	7.532	7.469	7.499	7.471	7.427	7.483	7.587	7.659	7.822	7.873	7.953	7.999	8.039	8.125	8.266	8.449	8.541	8.605	8.603	8.689	8.703	8.695	8.717	8.654	8.585	8.512	8.433	8.477	8.572	8.559	8.504
	7.112	7.251	7.515	7.696	7.861	8.049	8.196	8.266	8.283	8.401	8.497	8.477	8.391	8.22	8.157	8.056	7.876	7.802	7.686	7.62	7.648	7.615	7.578	7.636	7.744	7.807	7.964	8.007	8.095	8.14	8.179	8.27	8.409	8.585	8.667	8.721	8.709	8.81	8.83	8.806	8.833	8.764	8.689	8.613	8.524	8.568	8.671	8.638	8.59
	7.27	7.419	7.691	7.86	8.022	8.201	8.335	8.396	8.412	8.534	8.622	8.595	8.499	8.331	8.276	8.196	8.018	7.942	7.837	7.775	7.804	7.775	7.736	7.786	7.871	7.919	8.049	8.088	8.173	8.215	8.246	8.336	8.486	8.647	8.733	8.765	8.75	8.839	8.862	8.844	8.869	8.811	8.72	8.65	8.549	8.59	8.681	8.637	8.597
	7.358	7.496	7.763	7.927	8.109	8.294	8.421	8.484	8.5	8.615	8.696	8.669	8.571	8.405	8.365	8.296	8.119	8.046	7.952	7.897	7.933	7.898	7.866	7.905	7.991	8.028	8.159	8.195	8.289	8.337	8.361	8.445	8.59	8.749	8.833	8.883	8.861	8.955	8.984	8.975	9.014	8.958	8.861	8.791	8.697	8.721	8.801	8.758	8.716
	7.368	7.496	7.76	7.943	8.141	8.328	8.448	8.515	8.553	8.676	8.752	8.732	8.635	8.476	8.445	8.377	8.199	8.125	8.032	7.983	8.02	7.989	7.948	7.989	8.089	8.119	8.269	8.311	8.389	8.429	8.451	8.535	8.676	8.836	8.915	8.975	8.968	9.065	9.096	9.084	9.112	9.062	8.981	8.914	8.833	8.854	8.926	8.886	8.842
	7.425	7.552	7.814	7.995	8.199	8.39	8.519	8.581	8.636	8.761	8.826	8.806	8.709	8.54	8.503	8.424	8.261	8.199	8.107	8.064	8.093	8.051	8.017	8.071	8.158	8.195	8.336	8.373	8.448	8.478	8.499	8.589	8.727	8.882	8.961	9.014	9.01	9.128	9.173	9.161	9.195	9.145	9.082	9.027	8.961	8.989	9.051	9.005	8.962
	7.508	7.635	7.89	8.072	8.28	8.457	8.585	8.645	8.708	8.841	8.902	8.891	8.802	8.632	8.594	8.516	8.364	8.322	8.239	8.204	8.231	8.187	8.149	8.202	8.292	8.325	8.476	8.511	8.574	8.594	8.621	8.714	8.855	9.018	9.078	9.128	9.133	9.255	9.304	9.289	9.323	9.273	9.218	9.162	9.096	9.106	9.162	9.1	9.057
	7.473	7.599	7.867	8.058	8.276	8.457	8.591	8.653	8.706	8.847	8.9	8.89	8.798	8.633	8.593	8.515	8.369	8.343	8.258	8.218	8.257	8.21	8.174	8.237	8.321	8.363	8.514	8.552	8.609	8.642	8.668	8.771	8.914	9.082	9.148	9.207	9.205	9.314	9.371	9.362	9.395	9.343	9.306	9.246	9.173	9.187	9.234	9.177	9.137
	7.577	7.713	7.988	8.183	8.417	8.592	8.732	8.804	8.879	8.99	9.02	8.997	8.922	8.74	8.693	8.61	8.456	8.434	8.353	8.344	8.404	8.369	8.331	8.393	8.483	8.514	8.656	8.686	8.75	8.77	8.804	8.91	9.05	9.209	9.286	9.347	9.327	9.442	9.499	9.494	9.538	9.481	9.449	9.39	9.324	9.343	9.388	9.33	9.286
	7.683	7.813	8.097	8.293	8.538	8.71	8.864	8.944	9.003	9.12	9.137	9.098	9.03	8.845	8.782	8.701	8.56	8.55	8.472	8.458	8.52	8.478	8.438	8.5	8.574	8.6	8.742	8.768	8.826	8.848	8.885	8.986	9.125	9.275	9.364	9.429	9.412	9.538	9.594	9.602	9.648	9.589	9.571	9.515	9.432	9.462	9.517	9.463	9.426
	7.627	7.761	8.057	8.256	8.502	8.672	8.819	8.897	8.963	9.078	9.096	9.056	8.98	8.812	8.768	8.69	8.548	8.532	8.458	8.44	8.501	8.474	8.452	8.517	8.593	8.624	8.764	8.799	8.858	8.891	8.929	9.033	9.166	9.307	9.401	9.466	9.459	9.591	9.637	9.657	9.699	9.632	9.619	9.563	9.483	9.522	9.586	9.54	9.507
	7.605	7.758	8.065	8.255	8.494	8.67	8.821	8.9	8.968	9.081	9.112	9.058	9	8.813	8.764	8.686	8.541	8.518	8.45	8.449	8.512	8.487	8.479	8.542	8.615	8.649	8.792	8.833	8.902	8.938	8.988	9.093	9.234	9.373	9.472	9.539	9.526	9.662	9.705	9.731	9.766	9.689	9.685	9.629	9.555	9.621	9.676	9.629	9.608
	7.628	7.789	8.099	8.29	8.538	8.728	8.882	8.963	9.018	9.122	9.14	9.105	9.048	8.867	8.815	8.74	8.606	8.573	8.489	8.485	8.549	8.513	8.494	8.55	8.629	8.674	8.814	8.859	8.932	8.966	9.033	9.163	9.322	9.471	9.576	9.644	9.633	9.77	9.811	9.837	9.879	9.802	9.815	9.777	9.714	9.791	9.857	9.811	9.79
	7.599	7.754	8.07	8.262	8.51	8.701	8.847	8.926	8.975	9.085	9.105	9.066	8.995	8.824	8.786	8.715	8.582	8.554	8.48	8.475	8.547	8.5	8.467	8.514	8.606	8.666	8.807	8.863	8.94	9.001	9.068	9.197	9.358	9.504	9.602	9.676	9.653	9.791	9.837	9.859	9.901	9.849	9.869	9.83	9.764	9.838	9.901	9.864	9.843
	7.538	7.702	8.007	8.19	8.441	8.622	8.773	8.853	8.92	9.032	9.063	9.036	8.978	8.821	8.774	8.695	8.566	8.544	8.469	8.464	8.532	8.496	8.442	8.485	8.582	8.645	8.8	8.863	8.951	9.021	9.095	9.24	9.408	9.537	9.637	9.711	9.678	9.819	9.879	9.904	9.958	9.913	9.943	9.899	9.847	9.927	9.987	9.961	9.953
	7.543	7.696	7.998	8.188	8.44	8.616	8.785	8.865	8.927	9.036	9.067	9.044	8.985	8.825	8.787	8.709	8.579	8.563	8.473	8.458	8.528	8.49	8.428	8.466	8.563	8.627	8.783	8.855	8.943	9.027	9.101	9.267	9.442	9.571	9.663	9.73	9.704	9.836	9.901	9.928	9.992	9.958	9.989	9.94	9.883	9.969	10.048	10.03	10.034
	7.538	7.686	7.971	8.153	8.393	8.571	8.74	8.824	8.889	8.989	9.023	9.007	8.948	8.786	8.746	8.681	8.566	8.538	8.438	8.422	8.495	8.449	8.365	8.395	8.489	8.565	8.735	8.807	8.895	8.991	9.085	9.253	9.431	9.566	9.666	9.732	9.702	9.83	9.907	9.93	9.998	9.968	10.006	9.966	9.905	9.997	10.09	10.071	10.075
	7.424	7.564	7.853	8.03	8.25	8.426	8.585	8.674	8.729	8.83	8.874	8.858	8.808	8.664	8.624	8.563	8.448	8.421	8.308	8.305	8.386	8.334	8.239	8.269	8.359	8.434	8.599	8.667	8.752	8.851	8.943	9.111	9.287	9.415	9.504	9.567	9.535	9.663	9.746	9.774	9.845	9.827	9.865	9.819	9.772	9.869	9.972	9.962	9.979
	7.418	7.565	7.838	8	8.201	8.378	8.526	8.59	8.643	8.754	8.802	8.769	8.718	8.575	8.54	8.467	8.347	8.332	8.206	8.21	8.291	8.234	8.12	8.139	8.23	8.306	8.473	8.545	8.638	8.733	8.838	9.007	9.182	9.304	9.393	9.458	9.421	9.551	9.637	9.653	9.723	9.706	9.756	9.726	9.686	9.787	9.898	9.888	9.92
	7.381	7.532	7.806	7.974	8.185	8.339	8.487	8.552	8.592	8.699	8.745	8.716	8.682	8.541	8.498	8.427	8.295	8.274	8.161	8.16	8.242	8.184	8.052	8.067	8.162	8.239	8.412	8.478	8.572	8.679	8.794	8.961	9.126	9.251	9.329	9.384	9.344	9.475	9.571	9.578	9.647	9.636	9.69	9.666	9.635	9.743	9.87	9.882	9.93
	7.234	7.385	7.676	7.859	8.064	8.223	8.375	8.447	8.493	8.586	8.629	8.603	8.569	8.429	8.378	8.31	8.182	8.148	8.048	8.035	8.126	8.079	7.976	7.994	8.081	8.158	8.335	8.399	8.497	8.601	8.711	8.89	9.063	9.19	9.272	9.321	9.283	9.413	9.497	9.507	9.57	9.569	9.623	9.595	9.576	9.686	9.822	9.849	9.893
	7.106	7.256	7.538	7.715	7.917	8.083	8.237	8.317	8.377	8.47	8.498	8.478	8.437	8.306	8.247	8.179	8.053	8.025	7.908	7.885	7.973	7.932	7.846	7.859	7.944	8.019	8.203	8.262	8.366	8.476	8.609	8.794	8.975	9.115	9.186	9.239	9.202	9.308	9.381	9.384	9.45	9.449	9.503	9.471	9.464	9.582	9.722	9.754	9.802
	7.143	7.284	7.561	7.742	7.938	8.093	8.236	8.317	8.384	8.476	8.499	8.471	8.435	8.316	8.254	8.188	8.066	8.029	7.898	7.882	7.962	7.903	7.803	7.827	7.922	7.987	8.176	8.227	8.341	8.45	8.594	8.773	8.953	9.095	9.166	9.216	9.177	9.285	9.353	9.362	9.438	9.441	9.501	9.477	9.47	9.597	9.74	9.782	9.828
	7.132	7.274	7.535	7.715	7.904	8.069	8.21	8.285	8.355	8.45	8.475	8.442	8.416	8.316	8.26	8.19	8.075	8.031	7.911	7.92	7.993	7.928	7.831	7.853	7.945	8.004	8.173	8.209	8.306	8.418	8.55	8.714	8.892	9.032	9.085	9.134	9.092	9.19	9.28	9.3	9.377	9.386	9.452	9.428	9.426	9.567	9.71	9.754	9.809
	7.207	7.332	7.589	7.765	7.962	8.124	8.273	8.341	8.416	8.512	8.543	8.494	8.484	8.396	8.355	8.294	8.172	8.122	7.998	8.014	8.096	8.028	7.938	7.966	8.072	8.127	8.297	8.315	8.408	8.509	8.64	8.79	8.968	9.086	9.142	9.199	9.158	9.259	9.346	9.37	9.447	9.467	9.539	9.497	9.504	9.64	9.787	9.824	9.884
	7.303	7.442	7.699	7.855	8.058	8.223	8.349	8.448	8.533	8.631	8.664	8.611	8.582	8.504	8.477	8.4	8.277	8.234	8.108	8.11	8.191	8.122	8.042	8.078	8.173	8.235	8.417	8.438	8.52	8.622	8.755	8.892	9.076	9.188	9.239	9.301	9.258	9.358	9.445	9.473	9.555	9.585	9.653	9.61	9.624	9.752	9.896	9.945	10.002
	7.319	7.45	7.712	7.869	8.069	8.239	8.378	8.47	8.56	8.648	8.668	8.611	8.587	8.508	8.492	8.394	8.251	8.212	8.091	8.101	8.179	8.117	8.033	8.077	8.183	8.25	8.438	8.469	8.543	8.654	8.783	8.922	9.114	9.22	9.272	9.341	9.291	9.394	9.49	9.514	9.609	9.641	9.72	9.69	9.71	9.844	9.979	10.034	10.104
	7.387	7.505	7.774	7.939	8.137	8.295	8.429	8.513	8.603	8.701	8.712	8.648	8.612	8.533	8.534	8.426	8.28	8.243	8.127	8.143	8.216	8.134	8.046	8.076	8.185	8.254	8.446	8.469	8.534	8.631	8.751	8.885	9.082	9.193	9.24	9.317	9.281	9.378	9.477	9.5	9.594	9.636	9.714	9.693	9.721	9.852	9.987	10.051	10.119
	7.471	7.574	7.836	8.005	8.21	8.359	8.473	8.549	8.649	8.76	8.772	8.709	8.676	8.599	8.573	8.454	8.299	8.259	8.133	8.169	8.235	8.143	8.052	8.089	8.194	8.252	8.448	8.488	8.557	8.648	8.786	8.932	9.131	9.249	9.307	9.376	9.348	9.461	9.55	9.566	9.646	9.688	9.766	9.739	9.75	9.876	10.004	10.049	10.126
	7.473	7.572	7.823	7.994	8.202	8.355	8.472	8.564	8.661	8.777	8.78	8.7	8.667	8.568	8.545	8.425	8.275	8.228	8.106	8.135	8.2	8.11	8.01	8.038	8.141	8.19	8.402	8.443	8.509	8.613	8.75	8.913	9.12	9.246	9.327	9.393	9.371	9.48	9.584	9.6	9.695	9.736	9.82	9.772	9.783	9.916	10.038	10.086	10.166
	7.436	7.539	7.806	7.964	8.177	8.319	8.439	8.536	8.634	8.742	8.736	8.635	8.585	8.493	8.475	8.362	8.208	8.148	8.037	8.055	8.106	8.021	7.929	7.955	8.053	8.113	8.327	8.372	8.423	8.521	8.652	8.811	9.019	9.142	9.235	9.304	9.301	9.424	9.531	9.545	9.646	9.69	9.778	9.728	9.726	9.857	9.985	10.023	10.105
	7.48	7.578	7.833	7.995	8.216	8.365	8.483	8.576	8.668	8.762	8.738	8.632	8.581	8.488	8.463	8.347	8.177	8.112	7.983	8.005	8.053	7.98	7.899	7.928	8.022	8.078	8.291	8.328	8.372	8.469	8.602	8.76	8.966	9.09	9.183	9.267	9.262	9.391	9.492	9.505	9.6	9.64	9.73	9.678	9.67	9.801	9.94	9.967	10.051
	7.478	7.599	7.839	8.01	8.237	8.398	8.506	8.597	8.688	8.771	8.758	8.653	8.606	8.515	8.493	8.364	8.185	8.112	7.979	7.999	8.043	7.968	7.877	7.911	8.001	8.062	8.279	8.324	8.372	8.453	8.591	8.746	8.952	9.077	9.151	9.236	9.228	9.347	9.447	9.461	9.557	9.588	9.66	9.618	9.621	9.746	9.887	9.912	9.994
	7.448	7.578	7.83	7.988	8.209	8.368	8.475	8.554	8.631	8.708	8.705	8.607	8.546	8.447	8.428	8.298	8.123	8.05	7.913	7.929	7.973	7.9	7.818	7.853	7.964	8.021	8.237	8.289	8.344	8.433	8.585	8.74	8.936	9.05	9.114	9.198	9.171	9.286	9.396	9.422	9.507	9.534	9.607	9.563	9.562	9.677	9.813	9.837	9.913
	7.428	7.586	7.843	7.991	8.205	8.365	8.48	8.562	8.636	8.71	8.703	8.606	8.547	8.463	8.428	8.298	8.115	8.045	7.904	7.92	7.974	7.905	7.826	7.862	7.974	8.038	8.26	8.31	8.363	8.452	8.616	8.774	8.958	9.071	9.145	9.229	9.193	9.295	9.406	9.439	9.533	9.561	9.64	9.578	9.576	9.685	9.829	9.841	9.918
	7.434	7.59	7.842	7.997	8.201	8.356	8.464	8.534	8.619	8.698	8.702	8.601	8.557	8.471	8.437	8.306	8.144	8.083	7.937	7.951	8.01	7.942	7.866	7.925	8.023	8.08	8.282	8.328	8.376	8.462	8.617	8.774	8.963	9.074	9.14	9.227	9.199	9.294	9.412	9.46	9.549	9.578	9.647	9.593	9.585	9.706	9.84	9.849	9.931
	7.428	7.589	7.836	8.007	8.196	8.347	8.461	8.537	8.624	8.717	8.717	8.612	8.566	8.477	8.449	8.327	8.166	8.105	7.974	7.985	8.032	7.961	7.894	7.949	8.05	8.084	8.283	8.337	8.392	8.467	8.604	8.764	8.96	9.079	9.144	9.228	9.187	9.28	9.391	9.446	9.53	9.578	9.638	9.593	9.58	9.691	9.815	9.825	9.893
	7.497	7.663	7.927	8.108	8.302	8.451	8.548	8.61	8.714	8.821	8.807	8.694	8.627	8.535	8.498	8.379	8.223	8.165	8.048	8.045	8.096	8.015	7.939	7.989	8.09	8.113	8.298	8.363	8.407	8.476	8.623	8.793	8.988	9.131	9.196	9.274	9.21	9.302	9.415	9.479	9.558	9.587	9.65	9.611	9.598	9.723	9.845	9.846	9.91
	7.48	7.649	7.912	8.09	8.301	8.451	8.547	8.617	8.729	8.836	8.823	8.702	8.622	8.531	8.494	8.367	8.216	8.163	8.057	8.066	8.119	8.048	7.978	8.036	8.12	8.139	8.321	8.377	8.412	8.472	8.61	8.797	9.009	9.141	9.215	9.287	9.235	9.321	9.432	9.488	9.581	9.612	9.683	9.644	9.623	9.727	9.85	9.856	9.908
	7.491	7.658	7.898	8.07	8.286	8.446	8.564	8.638	8.75	8.855	8.828	8.708	8.623	8.511	8.47	8.356	8.207	8.147	8.029	8.051	8.095	8.035	7.962	8.015	8.093	8.121	8.291	8.337	8.386	8.449	8.575	8.756	8.983	9.121	9.194	9.26	9.214	9.318	9.438	9.485	9.595	9.635	9.722	9.674	9.646	9.742	9.866	9.872	9.92
	7.573	7.739	7.975	8.154	8.351	8.525	8.644	8.729	8.845	8.952	8.931	8.806	8.703	8.592	8.534	8.435	8.297	8.219	8.091	8.113	8.148	8.095	8.022	8.072	8.149	8.175	8.333	8.36	8.403	8.462	8.578	8.749	8.982	9.123	9.185	9.262	9.223	9.313	9.446	9.494	9.597	9.657	9.737	9.685	9.648	9.748	9.852	9.871	9.933
	7.666	7.823	8.059	8.252	8.453	8.643	8.754	8.848	8.973	9.087	9.038	8.918	8.808	8.692	8.625	8.517	8.385	8.302	8.167	8.185	8.222	8.185	8.127	8.197	8.26	8.282	8.428	8.453	8.492	8.536	8.643	8.789	9.022	9.148	9.207	9.301	9.268	9.36	9.498	9.523	9.643	9.703	9.749	9.698	9.66	9.755	9.867	9.883	9.954
	7.713	7.883	8.117	8.313	8.499	8.691	8.798	8.879	9.005	9.13	9.063	8.947	8.835	8.715	8.649	8.54	8.402	8.323	8.178	8.196	8.223	8.183	8.136	8.209	8.28	8.304	8.44	8.468	8.518	8.553	8.648	8.773	8.993	9.114	9.18	9.284	9.256	9.348	9.501	9.522	9.642	9.704	9.727	9.688	9.652	9.749	9.855	9.873	9.935
	7.718	7.907	8.14	8.339	8.535	8.731	8.838	8.921	9.049	9.168	9.101	8.979	8.836	8.721	8.66	8.537	8.41	8.316	8.179	8.193	8.22	8.17	8.113	8.204	8.271	8.312	8.449	8.491	8.534	8.547	8.627	8.747	8.959	9.079	9.146	9.266	9.237	9.348	9.492	9.495	9.613	9.673	9.7	9.674	9.644	9.727	9.826	9.849	9.904
	7.758	7.947	8.178	8.382	8.564	8.75	8.863	8.955	9.056	9.178	9.13	9.013	8.862	8.752	8.708	8.584	8.466	8.385	8.254	8.271	8.281	8.221	8.16	8.252	8.314	8.361	8.515	8.559	8.601	8.611	8.7	8.807	9.02	9.119	9.175	9.303	9.286	9.386	9.513	9.516	9.63	9.68	9.71	9.69	9.656	9.735	9.832	9.857	9.904
	7.771	7.966	8.203	8.423	8.617	8.789	8.917	9.002	9.097	9.237	9.194	9.075	8.933	8.819	8.759	8.652	8.525	8.444	8.316	8.324	8.337	8.285	8.235	8.326	8.384	8.422	8.569	8.612	8.664	8.66	8.74	8.846	9.051	9.151	9.2	9.322	9.311	9.411	9.534	9.541	9.653	9.69	9.739	9.723	9.681	9.76	9.87	9.9	9.949
	7.787	8.003	8.241	8.464	8.673	8.847	8.963	9.047	9.146	9.284	9.245	9.122	8.989	8.876	8.817	8.718	8.6	8.516	8.388	8.404	8.392	8.323	8.273	8.361	8.427	8.455	8.597	8.65	8.706	8.69	8.756	8.871	9.09	9.189	9.235	9.35	9.347	9.445	9.53	9.541	9.641	9.668	9.696	9.701	9.654	9.72	9.813	9.833	9.868
	7.854	8.058	8.301	8.523	8.729	8.9	9.035	9.122	9.227	9.367	9.324	9.203	9.079	8.976	8.921	8.817	8.699	8.611	8.487	8.503	8.478	8.416	8.376	8.464	8.528	8.555	8.683	8.743	8.805	8.776	8.849	8.955	9.162	9.253	9.299	9.404	9.404	9.504	9.588	9.596	9.69	9.715	9.741	9.745	9.704	9.771	9.866	9.893	9.92
	7.79	8.001	8.245	8.471	8.663	8.836	8.977	9.077	9.178	9.335	9.285	9.155	9.036	8.939	8.893	8.801	8.67	8.568	8.463	8.461	8.433	8.376	8.338	8.441	8.504	8.536	8.666	8.723	8.798	8.775	8.858	8.969	9.171	9.278	9.33	9.44	9.454	9.549	9.613	9.616	9.691	9.718	9.741	9.747	9.7	9.76	9.851	9.879	9.899
	7.846	8.063	8.31	8.513	8.708	8.878	9.012	9.088	9.186	9.335	9.312	9.162	9.054	8.964	8.92	8.829	8.711	8.616	8.493	8.512	8.494	8.449	8.422	8.539	8.619	8.642	8.764	8.837	8.906	8.903	8.988	9.088	9.275	9.378	9.417	9.536	9.546	9.638	9.702	9.689	9.762	9.784	9.803	9.797	9.75	9.789	9.871	9.892	9.904
	7.924	8.138	8.388	8.595	8.787	8.961	9.086	9.175	9.266	9.388	9.354	9.2	9.095	9.014	8.972	8.878	8.757	8.659	8.548	8.567	8.542	8.512	8.497	8.627	8.693	8.722	8.851	8.927	9.011	8.998	9.091	9.192	9.382	9.49	9.534	9.65	9.672	9.765	9.8	9.796	9.852	9.882	9.898	9.894	9.84	9.869	9.933	9.958	9.959
	7.775	7.98	8.225	8.43	8.621	8.792	8.906	8.99	9.095	9.213	9.159	9.008	8.908	8.839	8.811	8.719	8.595	8.493	8.389	8.406	8.364	8.352	8.351	8.494	8.577	8.63	8.754	8.837	8.915	8.905	8.995	9.107	9.308	9.417	9.469	9.587	9.615	9.695	9.742	9.737	9.779	9.811	9.818	9.805	9.748	9.766	9.827	9.856	9.847
	7.823	8.035	8.276	8.466	8.658	8.838	8.937	9.025	9.139	9.246	9.169	9.021	8.923	8.858	8.832	8.749	8.634	8.532	8.425	8.448	8.41	8.406	8.411	8.558	8.647	8.687	8.813	8.892	8.96	8.943	9.047	9.167	9.364	9.468	9.522	9.65	9.661	9.738	9.777	9.764	9.801	9.828	9.835	9.806	9.735	9.741	9.801	9.826	9.798
	7.953	8.16	8.41	8.611	8.806	8.965	9.074	9.157	9.269	9.377	9.292	9.161	9.065	9.003	8.956	8.867	8.749	8.657	8.557	8.572	8.536	8.54	8.556	8.696	8.762	8.793	8.898	8.994	9.071	9.042	9.138	9.26	9.453	9.558	9.612	9.73	9.725	9.794	9.84	9.828	9.859	9.899	9.89	9.85	9.769	9.775	9.826	9.852	9.809
	7.955	8.15	8.413	8.622	8.82	8.979	9.087	9.161	9.281	9.378	9.3	9.183	9.085	9.002	8.951	8.844	8.698	8.605	8.508	8.507	8.484	8.499	8.517	8.663	8.722	8.754	8.873	8.974	9.06	9.03	9.113	9.222	9.41	9.524	9.582	9.711	9.686	9.74	9.784	9.769	9.81	9.842	9.822	9.785	9.713	9.707	9.75	9.761	9.706
	7.985	8.157	8.42	8.63	8.829	8.981	9.108	9.163	9.269	9.375	9.305	9.189	9.095	9.028	8.966	8.858	8.704	8.593	8.505	8.512	8.482	8.505	8.526	8.67	8.744	8.788	8.901	9.003	9.102	9.087	9.166	9.276	9.466	9.572	9.619	9.765	9.759	9.804	9.844	9.832	9.869	9.901	9.879	9.828	9.765	9.78	9.819	9.816	9.759
	7.983	8.141	8.382	8.59	8.781	8.929	9.049	9.112	9.209	9.307	9.253	9.138	9.033	8.962	8.888	8.778	8.629	8.506	8.416	8.438	8.381	8.41	8.444	8.588	8.66	8.702	8.822	8.911	9.007	8.987	9.057	9.161	9.353	9.449	9.509	9.66	9.677	9.73	9.774	9.752	9.793	9.818	9.8	9.754	9.698	9.698	9.728	9.734	9.675
	8.046	8.208	8.444	8.639	8.824	8.971	9.079	9.155	9.244	9.344	9.296	9.183	9.054	8.974	8.89	8.775	8.624	8.491	8.401	8.428	8.37	8.4	8.433	8.593	8.67	8.691	8.822	8.922	9.019	8.992	9.048	9.159	9.365	9.461	9.496	9.637	9.667	9.698	9.751	9.719	9.763	9.779	9.76	9.751	9.684	9.68	9.701	9.704	9.658
	8.059	8.216	8.453	8.639	8.83	8.972	9.079	9.15	9.253	9.353	9.301	9.181	9.036	8.944	8.87	8.751	8.622	8.488	8.4	8.407	8.344	8.388	8.426	8.584	8.663	8.676	8.806	8.909	8.991	8.95	9	9.107	9.32	9.413	9.448	9.587	9.624	9.661	9.708	9.682	9.73	9.742	9.73	9.722	9.649	9.648	9.666	9.659	9.604
	7.968	8.139	8.389	8.599	8.791	8.929	9.028	9.114	9.225	9.318	9.272	9.144	8.999	8.924	8.856	8.739	8.612	8.492	8.393	8.394	8.319	8.373	8.43	8.581	8.662	8.674	8.796	8.916	9.013	8.966	9.028	9.118	9.316	9.4	9.427	9.556	9.583	9.611	9.642	9.608	9.65	9.657	9.634	9.616	9.538	9.536	9.547	9.543	9.459
	7.839	7.999	8.245	8.476	8.671	8.821	8.921	9.007	9.125	9.218	9.182	9.062	8.908	8.843	8.777	8.654	8.523	8.4	8.308	8.299	8.215	8.272	8.337	8.494	8.572	8.587	8.711	8.82	8.924	8.889	8.936	9.023	9.235	9.33	9.353	9.469	9.487	9.501	9.536	9.499	9.548	9.544	9.51	9.483	9.403	9.402	9.415	9.395	9.309
	7.721	7.902	8.116	8.316	8.524	8.655	8.76	8.838	8.953	9.053	9.026	8.897	8.742	8.663	8.593	8.46	8.325	8.194	8.107	8.089	8.01	8.06	8.138	8.266	8.344	8.36	8.488	8.598	8.705	8.673	8.738	8.835	9.038	9.129	9.148	9.262	9.262	9.288	9.331	9.287	9.332	9.334	9.295	9.26	9.174	9.162	9.179	9.136	9.049
	7.653	7.834	8.032	8.225	8.447	8.575	8.66	8.739	8.862	8.977	8.953	8.831	8.684	8.619	8.529	8.403	8.262	8.133	8.045	8.024	7.947	7.986	8.063	8.191	8.247	8.268	8.389	8.506	8.62	8.574	8.65	8.748	8.952	9.033	9.067	9.15	9.132	9.147	9.18	9.126	9.178	9.17	9.126	9.08	8.986	8.977	8.989	8.959	8.859
	7.645	7.823	8.004	8.192	8.412	8.527	8.618	8.691	8.831	8.941	8.938	8.838	8.699	8.633	8.536	8.408	8.259	8.132	8.036	8.006	7.93	7.955	8.041	8.148	8.192	8.208	8.335	8.47	8.583	8.541	8.595	8.681	8.877	8.96	8.993	9.073	9.063	9.077	9.12	9.059	9.098	9.083	9.022	8.971	8.895	8.864	8.855	8.827	8.729
	7.61	7.758	7.929	8.127	8.357	8.475	8.562	8.611	8.754	8.856	8.854	8.766	8.638	8.591	8.509	8.383	8.217	8.071	7.982	7.949	7.856	7.868	7.939	8.052	8.082	8.094	8.208	8.351	8.47	8.425	8.466	8.536	8.752	8.841	8.874	8.959	8.933	8.949	9.007	8.946	8.994	8.975	8.913	8.872	8.795	8.764	8.751	8.734	8.635
	7.486	7.64	7.814	8.003	8.228	8.328	8.405	8.434	8.563	8.666	8.667	8.586	8.481	8.444	8.363	8.267	8.097	7.945	7.859	7.836	7.731	7.738	7.807	7.907	7.935	7.943	8.051	8.181	8.306	8.25	8.288	8.365	8.581	8.682	8.72	8.808	8.775	8.793	8.843	8.778	8.834	8.819	8.766	8.714	8.634	8.6	8.593	8.574	8.484
	7.482	7.662	7.83	8.009	8.244	8.33	8.427	8.462	8.586	8.681	8.676	8.577	8.481	8.45	8.378	8.278	8.118	7.971	7.885	7.861	7.763	7.771	7.842	7.933	7.97	7.964	8.064	8.193	8.313	8.262	8.297	8.369	8.56	8.66	8.713	8.8	8.763	8.785	8.819	8.766	8.825	8.816	8.769	8.715	8.63	8.581	8.581	8.545	8.447
	7.481	7.661	7.831	8.01	8.258	8.353	8.437	8.462	8.562	8.653	8.651	8.545	8.446	8.419	8.36	8.249	8.099	7.952	7.858	7.833	7.73	7.732	7.788	7.876	7.921	7.918	8.017	8.152	8.266	8.219	8.261	8.35	8.536	8.635	8.695	8.761	8.721	8.74	8.79	8.738	8.8	8.801	8.757	8.71	8.619	8.557	8.551	8.514	8.418
	7.46	7.648	7.816	7.998	8.223	8.326	8.427	8.446	8.53	8.614	8.615	8.507	8.42	8.403	8.331	8.235	8.094	7.941	7.849	7.808	7.71	7.715	7.763	7.824	7.85	7.844	7.941	8.083	8.204	8.163	8.209	8.3	8.488	8.594	8.645	8.708	8.655	8.678	8.718	8.677	8.732	8.73	8.689	8.651	8.553	8.509	8.494	8.458	8.349
	7.363	7.555	7.728	7.903	8.147	8.249	8.356	8.391	8.462	8.547	8.541	8.432	8.341	8.321	8.255	8.174	8.008	7.848	7.762	7.715	7.616	7.63	7.666	7.72	7.745	7.736	7.838	7.997	8.119	8.078	8.134	8.206	8.405	8.511	8.561	8.614	8.559	8.583	8.616	8.572	8.606	8.598	8.561	8.529	8.429	8.389	8.378	8.333	8.209
	7.321	7.514	7.691	7.869	8.104	8.211	8.31	8.342	8.409	8.491	8.479	8.386	8.278	8.273	8.21	8.143	8.004	7.834	7.747	7.694	7.6	7.611	7.65	7.699	7.725	7.703	7.807	7.947	8.078	8.056	8.109	8.178	8.384	8.495	8.535	8.587	8.507	8.523	8.558	8.521	8.553	8.54	8.516	8.477	8.39	8.343	8.326	8.29	8.171
	7.362	7.527	7.688	7.869	8.105	8.206	8.299	8.321	8.401	8.478	8.458	8.366	8.27	8.284	8.212	8.14	7.98	7.818	7.729	7.677	7.561	7.564	7.602	7.652	7.675	7.647	7.753	7.89	8.024	7.994	8.055	8.128	8.322	8.436	8.469	8.509	8.427	8.435	8.456	8.413	8.441	8.422	8.409	8.365	8.274	8.235	8.216	8.204	8.11
	7.368	7.522	7.688	7.868	8.091	8.194	8.268	8.304	8.407	8.49	8.472	8.383	8.276	8.267	8.193	8.112	7.974	7.823	7.721	7.662	7.552	7.554	7.598	7.636	7.64	7.617	7.717	7.849	7.96	7.926	8.01	8.075	8.271	8.382	8.403	8.446	8.369	8.363	8.395	8.361	8.401	8.397	8.384	8.335	8.237	8.195	8.177	8.156	8.045
	7.276	7.424	7.568	7.745	7.984	8.093	8.178	8.215	8.308	8.408	8.397	8.313	8.208	8.182	8.103	8.017	7.892	7.743	7.668	7.609	7.496	7.512	7.556	7.597	7.604	7.603	7.701	7.812	7.908	7.868	7.955	8.034	8.233	8.357	8.369	8.411	8.347	8.339	8.378	8.347	8.384	8.376	8.369	8.323	8.229	8.189	8.185	8.161	8.046
	7.295	7.463	7.611	7.784	8.021	8.126	8.203	8.25	8.352	8.439	8.432	8.35	8.245	8.24	8.134	8.067	7.942	7.814	7.735	7.68	7.57	7.572	7.615	7.654	7.67	7.667	7.774	7.869	7.95	7.919	8.017	8.107	8.3	8.426	8.436	8.459	8.392	8.391	8.435	8.406	8.449	8.447	8.444	8.389	8.299	8.258	8.243	8.225	8.121
	7.37	7.538	7.704	7.884	8.111	8.234	8.314	8.362	8.454	8.539	8.538	8.463	8.364	8.347	8.246	8.157	8.035	7.908	7.817	7.763	7.645	7.639	7.666	7.698	7.703	7.685	7.785	7.881	7.963	7.93	8.022	8.125	8.304	8.412	8.407	8.444	8.378	8.365	8.395	8.368	8.408	8.415	8.402	8.363	8.274	8.251	8.233	8.218	8.098
	7.374	7.527	7.689	7.874	8.107	8.233	8.309	8.342	8.418	8.529	8.537	8.461	8.367	8.35	8.244	8.144	8.025	7.884	7.82	7.763	7.646	7.648	7.665	7.694	7.708	7.686	7.8	7.895	7.976	7.93	8.019	8.091	8.254	8.367	8.352	8.405	8.342	8.321	8.34	8.316	8.378	8.381	8.374	8.341	8.263	8.235	8.218	8.204	8.087
	7.471	7.622	7.779	7.958	8.184	8.331	8.419	8.458	8.533	8.65	8.659	8.579	8.47	8.45	8.334	8.244	8.122	7.984	7.929	7.879	7.747	7.766	7.76	7.776	7.789	7.786	7.897	7.992	8.068	8.015	8.088	8.159	8.301	8.416	8.392	8.45	8.391	8.384	8.388	8.38	8.431	8.43	8.44	8.419	8.338	8.326	8.309	8.303	8.196
	7.426	7.587	7.74	7.925	8.154	8.305	8.41	8.465	8.55	8.679	8.677	8.607	8.482	8.463	8.365	8.289	8.161	8.022	7.977	7.921	7.795	7.809	7.802	7.816	7.842	7.851	7.968	8.05	8.096	8.031	8.097	8.171	8.304	8.403	8.382	8.436	8.375	8.37	8.388	8.364	8.417	8.411	8.42	8.404	8.327	8.318	8.297	8.289	8.193
	7.402	7.577	7.733	7.938	8.154	8.3	8.397	8.48	8.571	8.706	8.703	8.614	8.495	8.472	8.369	8.295	8.177	8.041	7.992	7.932	7.796	7.799	7.765	7.772	7.795	7.822	7.936	8.012	8.036	7.968	8.059	8.133	8.267	8.365	8.357	8.409	8.366	8.357	8.371	8.339	8.369	8.342	8.343	8.328	8.265	8.259	8.25	8.256	8.178
	7.342	7.526	7.722	7.941	8.171	8.325	8.425	8.506	8.627	8.784	8.776	8.685	8.562	8.536	8.434	8.362	8.249	8.104	8.058	8.008	7.885	7.885	7.846	7.84	7.85	7.863	7.967	8.046	8.064	7.985	8.065	8.139	8.275	8.373	8.379	8.435	8.391	8.374	8.372	8.332	8.366	8.336	8.325	8.319	8.246	8.244	8.241	8.233	8.164
	7.246	7.41	7.607	7.839	8.076	8.242	8.357	8.436	8.56	8.708	8.712	8.641	8.524	8.495	8.386	8.319	8.198	8.058	8.015	7.964	7.848	7.854	7.816	7.793	7.787	7.786	7.872	7.942	7.98	7.902	7.979	8.036	8.174	8.268	8.276	8.327	8.269	8.242	8.237	8.187	8.237	8.204	8.207	8.201	8.136	8.143	8.158	8.142	8.079
	7.266	7.42	7.621	7.843	8.082	8.249	8.374	8.462	8.591	8.726	8.737	8.662	8.553	8.537	8.431	8.374	8.264	8.125	8.079	8.029	7.929	7.934	7.896	7.868	7.861	7.845	7.929	7.996	8.052	7.985	8.056	8.12	8.249	8.337	8.337	8.372	8.309	8.273	8.294	8.249	8.294	8.255	8.257	8.254	8.18	8.188	8.216	8.203	8.149
	7.274	7.433	7.636	7.872	8.101	8.298	8.431	8.533	8.668	8.806	8.816	8.736	8.659	8.646	8.532	8.485	8.394	8.251	8.202	8.139	8.027	8.038	7.99	7.962	7.958	7.951	8.032	8.087	8.151	8.097	8.158	8.22	8.35	8.43	8.428	8.455	8.366	8.336	8.337	8.295	8.322	8.296	8.295	8.303	8.223	8.238	8.261	8.239	8.183
	7.2	7.352	7.549	7.775	8.01	8.207	8.335	8.44	8.58	8.695	8.726	8.647	8.594	8.583	8.476	8.425	8.321	8.2	8.143	8.086	7.98	7.993	7.95	7.921	7.929	7.926	8.012	8.072	8.143	8.091	8.147	8.191	8.307	8.378	8.362	8.388	8.307	8.276	8.29	8.236	8.258	8.226	8.23	8.226	8.142	8.165	8.192	8.151	8.095
	7.149	7.327	7.532	7.735	7.966	8.155	8.288	8.388	8.546	8.656	8.698	8.617	8.595	8.601	8.503	8.444	8.335	8.225	8.169	8.114	8.026	8.033	7.98	7.953	7.949	7.946	8.022	8.095	8.19	8.099	8.176	8.229	8.321	8.387	8.375	8.394	8.316	8.289	8.294	8.229	8.251	8.217	8.215	8.21	8.125	8.152	8.164	8.118	8.058
	6.944	7.123	7.328	7.538	7.774	7.967	8.109	8.226	8.393	8.526	8.561	8.487	8.49	8.488	8.385	8.328	8.231	8.135	8.059	8.016	7.945	7.955	7.902	7.869	7.867	7.872	7.939	7.996	8.079	7.995	8.083	8.128	8.219	8.272	8.261	8.273	8.209	8.179	8.178	8.11	8.152	8.095	8.082	8.093	8.004	8.01	7.991	7.944	7.879
	6.962	7.124	7.337	7.557	7.788	7.977	8.108	8.22	8.382	8.513	8.538	8.478	8.479	8.468	8.372	8.322	8.2	8.108	8.031	7.981	7.915	7.922	7.864	7.841	7.832	7.846	7.934	7.997	8.051	7.977	8.056	8.098	8.202	8.249	8.238	8.261	8.19	8.156	8.156	8.093	8.114	8.05	8.043	8.047	7.936	7.927	7.9	7.851	7.793
	7.031	7.196	7.412	7.625	7.858	8.035	8.174	8.276	8.427	8.539	8.571	8.527	8.528	8.511	8.428	8.377	8.265	8.176	8.113	8.084	8.015	8.038	7.96	7.935	7.938	7.95	8.032	8.11	8.171	8.089	8.181	8.235	8.359	8.401	8.386	8.402	8.338	8.308	8.305	8.239	8.267	8.194	8.198	8.191	8.067	8.055	8.021	7.972	7.915
	7.218	7.348	7.566	7.777	8.033	8.174	8.308	8.429	8.575	8.704	8.735	8.7	8.686	8.663	8.589	8.547	8.455	8.377	8.319	8.285	8.217	8.253	8.169	8.143	8.149	8.157	8.23	8.302	8.372	8.289	8.38	8.429	8.55	8.582	8.569	8.585	8.538	8.511	8.501	8.446	8.455	8.395	8.395	8.391	8.261	8.25	8.225	8.171	8.107
	7.248	7.368	7.583	7.799	8.033	8.19	8.308	8.414	8.566	8.721	8.745	8.715	8.708	8.704	8.609	8.565	8.474	8.409	8.344	8.302	8.244	8.271	8.187	8.18	8.185	8.195	8.284	8.365	8.423	8.342	8.432	8.483	8.622	8.641	8.643	8.663	8.624	8.602	8.599	8.544	8.541	8.469	8.483	8.488	8.358	8.341	8.314	8.241	8.188
	7.155	7.262	7.466	7.694	7.932	8.072	8.173	8.279	8.433	8.61	8.637	8.628	8.645	8.644	8.551	8.496	8.417	8.335	8.267	8.234	8.181	8.218	8.134	8.14	8.158	8.162	8.243	8.326	8.403	8.327	8.411	8.467	8.615	8.644	8.661	8.683	8.643	8.62	8.601	8.566	8.562	8.476	8.51	8.538	8.405	8.4	8.367	8.287	8.237
	7.089	7.191	7.382	7.623	7.842	7.963	8.076	8.182	8.335	8.533	8.562	8.559	8.574	8.577	8.494	8.442	8.372	8.292	8.207	8.178	8.131	8.173	8.091	8.104	8.136	8.157	8.259	8.346	8.41	8.342	8.434	8.483	8.63	8.647	8.693	8.733	8.7	8.663	8.646	8.619	8.605	8.526	8.563	8.594	8.471	8.458	8.423	8.338	8.286
	7.084	7.216	7.404	7.635	7.824	7.946	8.069	8.164	8.326	8.509	8.517	8.509	8.525	8.536	8.477	8.456	8.373	8.295	8.211	8.181	8.134	8.168	8.075	8.088	8.12	8.165	8.262	8.356	8.397	8.328	8.405	8.47	8.623	8.645	8.681	8.736	8.702	8.674	8.663	8.616	8.619	8.542	8.579	8.594	8.481	8.464	8.439	8.349	8.291
	7.058	7.192	7.362	7.578	7.754	7.864	7.995	8.11	8.274	8.456	8.466	8.454	8.455	8.476	8.427	8.408	8.34	8.244	8.164	8.11	8.057	8.126	8.04	8.073	8.113	8.176	8.28	8.358	8.388	8.336	8.406	8.481	8.631	8.654	8.678	8.731	8.704	8.67	8.649	8.608	8.606	8.541	8.576	8.585	8.472	8.449	8.412	8.304	8.256
	6.955	7.09	7.255	7.474	7.654	7.749	7.87	7.977	8.144	8.328	8.331	8.328	8.317	8.317	8.266	8.255	8.174	8.064	7.985	7.941	7.875	7.956	7.89	7.927	7.981	8.054	8.177	8.266	8.325	8.274	8.337	8.398	8.55	8.592	8.619	8.695	8.67	8.641	8.612	8.557	8.552	8.483	8.522	8.527	8.413	8.389	8.346	8.222	8.174
	7.036	7.168	7.346	7.571	7.726	7.813	7.926	8.03	8.194	8.384	8.403	8.398	8.38	8.374	8.318	8.304	8.215	8.11	8.034	7.974	7.901	7.983	7.934	7.985	8.034	8.115	8.231	8.319	8.378	8.327	8.392	8.464	8.605	8.648	8.686	8.769	8.75	8.714	8.678	8.614	8.607	8.556	8.595	8.582	8.466	8.429	8.391	8.282	8.232
	7.059	7.188	7.356	7.578	7.731	7.813	7.926	8.027	8.203	8.393	8.4	8.395	8.386	8.36	8.306	8.289	8.212	8.105	8.032	7.967	7.895	7.976	7.92	7.973	8.011	8.099	8.183	8.244	8.318	8.278	8.341	8.424	8.573	8.606	8.653	8.754	8.738	8.7	8.653	8.592	8.589	8.531	8.569	8.531	8.407	8.383	8.336	8.222	8.185
	7.161	7.265	7.43	7.638	7.797	7.886	8.004	8.096	8.27	8.451	8.46	8.458	8.428	8.392	8.328	8.336	8.256	8.118	8.056	8.015	7.944	8.026	7.969	8.027	8.048	8.127	8.208	8.259	8.325	8.284	8.338	8.419	8.576	8.613	8.664	8.767	8.758	8.727	8.673	8.617	8.598	8.546	8.572	8.524	8.394	8.374	8.323	8.215	8.176
	7.116	7.202	7.378	7.562	7.705	7.813	7.948	8.047	8.227	8.388	8.409	8.393	8.366	8.316	8.249	8.257	8.172	8.025	7.97	7.926	7.871	7.963	7.912	7.983	7.985	8.067	8.157	8.209	8.274	8.229	8.269	8.355	8.515	8.566	8.616	8.709	8.712	8.69	8.625	8.567	8.533	8.471	8.494	8.451	8.312	8.3	8.252	8.148	8.129
	7.206	7.288	7.457	7.644	7.781	7.885	8.028	8.137	8.303	8.447	8.451	8.413	8.39	8.341	8.285	8.274	8.173	8.041	7.994	7.929	7.863	7.958	7.915	8.002	8.004	8.098	8.184	8.235	8.304	8.258	8.321	8.4	8.554	8.598	8.643	8.743	8.75	8.735	8.684	8.62	8.58	8.508	8.523	8.474	8.353	8.341	8.292	8.191	8.177
	7.277	7.355	7.51	7.694	7.822	7.927	8.068	8.17	8.33	8.465	8.471	8.413	8.389	8.352	8.295	8.297	8.175	8.039	7.991	7.921	7.874	7.962	7.931	8.01	8.027	8.121	8.192	8.249	8.329	8.285	8.346	8.433	8.585	8.645	8.685	8.794	8.798	8.782	8.741	8.679	8.629	8.555	8.562	8.517	8.388	8.367	8.345	8.234	8.212
	7.336	7.401	7.541	7.741	7.866	7.981	8.133	8.247	8.397	8.53	8.529	8.47	8.431	8.398	8.34	8.333	8.206	8.079	8.021	7.971	7.938	8.039	8.01	8.083	8.093	8.186	8.268	8.318	8.411	8.381	8.447	8.55	8.707	8.777	8.803	8.901	8.911	8.889	8.829	8.764	8.733	8.664	8.672	8.609	8.476	8.452	8.419	8.306	8.278
	7.404	7.453	7.593	7.77	7.879	8.004	8.161	8.27	8.409	8.541	8.549	8.493	8.44	8.409	8.352	8.353	8.226	8.104	8.085	8.031	7.994	8.087	8.059	8.146	8.163	8.243	8.317	8.362	8.438	8.41	8.466	8.565	8.724	8.789	8.823	8.915	8.913	8.906	8.851	8.771	8.738	8.688	8.704	8.624	8.48	8.456	8.435	8.319	8.279
	7.535	7.57	7.703	7.876	7.98	8.099	8.235	8.365	8.479	8.623	8.627	8.567	8.519	8.469	8.431	8.431	8.304	8.176	8.154	8.108	8.074	8.173	8.149	8.23	8.236	8.308	8.369	8.408	8.482	8.453	8.509	8.605	8.749	8.827	8.866	8.97	8.971	8.96	8.908	8.828	8.792	8.732	8.733	8.66	8.519	8.494	8.481	8.382	8.321
	7.61	7.644	7.789	7.96	8.073	8.203	8.342	8.476	8.596	8.736	8.73	8.675	8.649	8.599	8.565	8.573	8.438	8.313	8.278	8.232	8.189	8.28	8.237	8.299	8.29	8.323	8.391	8.422	8.518	8.487	8.557	8.642	8.799	8.878	8.9	9.017	9.011	8.989	8.96	8.899	8.865	8.802	8.8	8.717	8.575	8.551	8.539	8.431	8.369
	7.569	7.589	7.719	7.871	7.981	8.119	8.28	8.422	8.542	8.696	8.694	8.647	8.61	8.575	8.558	8.572	8.451	8.33	8.293	8.25	8.188	8.269	8.232	8.291	8.293	8.309	8.383	8.401	8.48	8.457	8.502	8.563	8.722	8.804	8.829	8.936	8.946	8.935	8.904	8.853	8.816	8.752	8.745	8.676	8.545	8.519	8.526	8.431	8.384
	7.521	7.545	7.677	7.835	7.942	8.089	8.253	8.407	8.535	8.696	8.71	8.687	8.654	8.612	8.594	8.611	8.488	8.355	8.286	8.226	8.154	8.217	8.174	8.232	8.254	8.279	8.349	8.366	8.447	8.408	8.455	8.523	8.685	8.75	8.78	8.867	8.87	8.874	8.845	8.817	8.794	8.732	8.721	8.645	8.516	8.473	8.479	8.395	8.349
	7.548	7.576	7.708	7.869	7.979	8.128	8.292	8.439	8.572	8.735	8.743	8.735	8.713	8.686	8.662	8.668	8.524	8.386	8.32	8.246	8.162	8.192	8.15	8.226	8.259	8.282	8.344	8.373	8.426	8.389	8.432	8.488	8.657	8.711	8.733	8.812	8.814	8.803	8.771	8.737	8.693	8.627	8.617	8.529	8.389	8.366	8.369	8.292	8.261
	7.594	7.627	7.766	7.941	8.054	8.196	8.367	8.499	8.623	8.779	8.775	8.779	8.754	8.735	8.698	8.702	8.538	8.406	8.339	8.27	8.165	8.205	8.172	8.235	8.295	8.311	8.374	8.404	8.457	8.418	8.456	8.498	8.665	8.72	8.731	8.799	8.792	8.78	8.733	8.697	8.639	8.584	8.583	8.488	8.349	8.335	8.328	8.252	8.238
	7.561	7.624	7.765	7.965	8.065	8.224	8.364	8.507	8.633	8.805	8.815	8.818	8.791	8.782	8.745	8.736	8.55	8.398	8.339	8.274	8.161	8.209	8.172	8.234	8.278	8.309	8.381	8.419	8.472	8.421	8.45	8.5	8.66	8.723	8.724	8.768	8.779	8.739	8.658	8.618	8.565	8.513	8.532	8.434	8.309	8.3	8.296	8.219	8.207
	7.497	7.566	7.712	7.925	8.054	8.209	8.342	8.484	8.621	8.791	8.804	8.803	8.784	8.768	8.726	8.732	8.532	8.369	8.302	8.254	8.139	8.176	8.144	8.179	8.222	8.249	8.333	8.381	8.415	8.356	8.381	8.424	8.582	8.636	8.635	8.665	8.638	8.59	8.5	8.451	8.411	8.372	8.402	8.307	8.189	8.184	8.172	8.104	8.098
	7.519	7.571	7.703	7.93	8.06	8.197	8.339	8.486	8.633	8.809	8.84	8.842	8.812	8.803	8.759	8.779	8.591	8.429	8.35	8.297	8.189	8.222	8.163	8.219	8.277	8.306	8.394	8.428	8.478	8.43	8.453	8.484	8.636	8.681	8.668	8.679	8.638	8.585	8.492	8.437	8.391	8.342	8.367	8.267	8.134	8.125	8.102	8.047	8.039
	7.613	7.661	7.771	7.999	8.124	8.263	8.411	8.582	8.734	8.906	8.94	8.947	8.914	8.881	8.838	8.846	8.659	8.481	8.396	8.356	8.264	8.28	8.208	8.262	8.343	8.378	8.458	8.487	8.547	8.493	8.536	8.573	8.708	8.736	8.73	8.721	8.684	8.637	8.554	8.5	8.437	8.396	8.42	8.317	8.181	8.177	8.15	8.093	8.081
	7.626	7.649	7.77	7.996	8.111	8.254	8.396	8.554	8.709	8.881	8.907	8.94	8.896	8.873	8.829	8.827	8.653	8.473	8.415	8.373	8.269	8.299	8.215	8.274	8.366	8.403	8.477	8.515	8.602	8.571	8.619	8.665	8.78	8.817	8.8	8.786	8.749	8.682	8.6	8.553	8.491	8.444	8.479	8.375	8.227	8.228	8.188	8.12	8.095
	7.723	7.756	7.863	8.08	8.187	8.329	8.472	8.629	8.779	8.935	8.969	8.982	8.939	8.926	8.893	8.891	8.729	8.551	8.497	8.443	8.352	8.395	8.3	8.36	8.448	8.479	8.555	8.582	8.67	8.648	8.683	8.733	8.854	8.883	8.86	8.845	8.81	8.755	8.665	8.61	8.549	8.508	8.53	8.396	8.239	8.235	8.203	8.135	8.115
	7.78	7.81	7.904	8.118	8.227	8.367	8.498	8.646	8.791	8.952	8.986	9	8.956	8.939	8.911	8.906	8.742	8.56	8.493	8.435	8.353	8.404	8.328	8.382	8.467	8.485	8.559	8.577	8.645	8.619	8.67	8.713	8.844	8.88	8.861	8.852	8.822	8.778	8.686	8.627	8.577	8.544	8.561	8.414	8.234	8.23	8.199	8.144	8.124
	7.786	7.811	7.891	8.111	8.216	8.359	8.486	8.633	8.762	8.943	8.981	8.99	8.922	8.921	8.888	8.875	8.712	8.531	8.456	8.405	8.325	8.397	8.344	8.412	8.487	8.493	8.573	8.618	8.673	8.645	8.702	8.744	8.887	8.926	8.935	8.919	8.891	8.828	8.735	8.688	8.635	8.586	8.582	8.433	8.261	8.252	8.232	8.174	8.143
	7.943	7.949	8.022	8.22	8.326	8.461	8.58	8.726	8.868	9.054	9.091	9.102	9.044	9.045	8.994	8.974	8.825	8.653	8.609	8.545	8.462	8.539	8.485	8.547	8.63	8.641	8.708	8.762	8.813	8.773	8.807	8.839	8.986	9.039	9.039	9.012	8.98	8.917	8.824	8.789	8.73	8.68	8.671	8.521	8.355	8.348	8.327	8.275	8.246
	7.849	7.872	7.956	8.131	8.239	8.36	8.473	8.619	8.758	8.961	8.984	8.984	8.942	8.937	8.891	8.872	8.712	8.565	8.499	8.444	8.367	8.442	8.377	8.447	8.54	8.59	8.67	8.731	8.769	8.741	8.758	8.794	8.941	8.975	8.963	8.953	8.928	8.875	8.784	8.773	8.703	8.65	8.65	8.516	8.367	8.358	8.343	8.294	8.268
	7.907	7.937	8	8.183	8.284	8.384	8.497	8.623	8.746	8.915	8.933	8.956	8.913	8.901	8.859	8.844	8.711	8.556	8.493	8.453	8.361	8.407	8.339	8.412	8.528	8.57	8.666	8.712	8.765	8.741	8.76	8.781	8.927	8.956	8.954	8.954	8.938	8.883	8.779	8.767	8.711	8.645	8.647	8.525	8.381	8.36	8.33	8.288	8.267
	7.916	7.947	8.022	8.221	8.319	8.399	8.511	8.622	8.763	8.933	8.931	8.946	8.906	8.878	8.842	8.842	8.713	8.557	8.479	8.429	8.341	8.386	8.329	8.386	8.488	8.541	8.639	8.684	8.737	8.717	8.738	8.722	8.861	8.903	8.942	8.952	8.93	8.846	8.747	8.723	8.667	8.603	8.589	8.482	8.332	8.32	8.298	8.234	8.213
	7.864	7.873	7.96	8.162	8.266	8.345	8.44	8.545	8.689	8.855	8.837	8.846	8.779	8.729	8.714	8.722	8.587	8.418	8.338	8.292	8.193	8.233	8.187	8.23	8.345	8.407	8.511	8.551	8.591	8.578	8.596	8.585	8.723	8.764	8.799	8.834	8.817	8.751	8.65	8.599	8.554	8.511	8.497	8.376	8.231	8.219	8.187	8.112	8.073
	7.692	7.698	7.787	7.986	8.11	8.188	8.304	8.402	8.535	8.69	8.693	8.694	8.621	8.574	8.553	8.552	8.431	8.262	8.163	8.109	8.017	8.041	7.997	8.049	8.177	8.249	8.358	8.425	8.459	8.448	8.477	8.445	8.567	8.587	8.614	8.67	8.654	8.599	8.497	8.448	8.402	8.363	8.371	8.242	8.095	8.083	8.047	7.975	7.94
	7.582	7.613	7.696	7.911	8.048	8.128	8.255	8.366	8.484	8.655	8.652	8.648	8.568	8.516	8.498	8.504	8.39	8.206	8.135	8.085	7.99	8.009	7.96	8.004	8.107	8.181	8.288	8.364	8.398	8.382	8.421	8.407	8.527	8.553	8.554	8.604	8.574	8.518	8.414	8.388	8.343	8.312	8.33	8.193	8.059	8.049	7.992	7.937	7.908
	7.492	7.512	7.605	7.825	7.972	8.037	8.158	8.282	8.398	8.598	8.605	8.596	8.52	8.453	8.446	8.448	8.353	8.177	8.11	8.054	7.97	7.98	7.926	7.969	8.069	8.141	8.254	8.295	8.32	8.306	8.35	8.351	8.475	8.487	8.493	8.531	8.511	8.456	8.352	8.303	8.267	8.226	8.249	8.131	7.997	8.002	7.954	7.906	7.863
	7.358	7.372	7.459	7.671	7.801	7.868	7.983	8.118	8.246	8.438	8.441	8.423	8.354	8.281	8.279	8.291	8.2	8.036	7.964	7.909	7.82	7.841	7.789	7.841	7.942	8.028	8.122	8.152	8.182	8.165	8.218	8.216	8.359	8.35	8.333	8.38	8.368	8.302	8.206	8.145	8.097	8.035	8.077	7.966	7.837	7.842	7.789	7.751	7.743
[truncated: 392 more columns]

## Sheet: Fig 3E
	alpha-Synuclein			Tau
Protein:SPM	Density (mg/mL)	Std. deviation		Protein:SPM	Density (mg/mL)	Std. deviation
1	531.447	2.479		0	430.722	9.319
3	532.17	2.364		1	431.865	17.692
5	519.575	1.211		3	430.698	11.748
10	518.701	1.482		5	435.985	5.628
				10	448.836	6.813
				15	449.933	10.413

## Sheet: Fig 3F
alpha-Synuclein	pairwise probabilties in the shape of 140 residues x 140 residues
# Delta P (Cont)
0.285	0.231	0.204	0.175	0.311	0.261	0.251	0.29	0.268	0.376	0.254	0.415	0.284	0.047	0.134	0.246	0.259	0.203	0.1	0.214	0.261	0.353	0.492	0.379	0.171	0.285	0.262	0.269	0.208	0.264	0.179	0.351	0.238	0.221	0.189	0.111	0.225	0.156	0.327	0.338	0.212	0.188	0.342	0.31	0.424	0.322	0.214	0.386	0.22	0.236
0.231	0.143	0.179	0.155	0.111	0.209	0.136	0.171	0.224	0.268	0.269	0.282	0.233	0.1	0.186	0.142	0.193	0.175	0.117	0.146	0.27	0.279	0.405	0.36	0.131	0.329	0.198	0.251	0.204	0.22	0.155	0.314	0.193	0.176	0.176	0.198	0.057	0.135	0.249	0.249	0.09	0.143	0.355	0.166	0.31	0.267	0.197	0.309	0.21	0.17
0.204	0.179	0.19	0.131	0.175	0.252	0.121	0.27	0.329	0.41	0.333	0.39	0.23	0.059	0.172	0.14	0.174	0.202	0.111	0.231	0.268	0.23	0.412	0.366	0.228	0.4	0.255	0.258	0.201	0.209	0.126	0.364	0.248	0.22	0.132	0.136	0.068	0.135	0.242	0.263	0.076	0.205	0.377	0.227	0.324	0.241	0.261	0.346	0.306	0.17
0.175	0.155	0.131	0.34	0.252	0.286	0.162	0.209	0.344	0.379	0.286	0.28	0.231	0.224	0.323	0.336	0.171	0.234	0.18	0.189	0.26	0.278	0.406	0.411	0.199	0.359	0.304	0.249	0.156	0.266	0.054	0.291	0.277	0.245	0.153	0.143	0.105	0.087	0.221	0.29	0.147	0.201	0.369	0.295	0.295	0.246	0.237	0.397	0.194	0.206
0.311	0.111	0.175	0.252	0.252	0.242	0.046	0.212	0.198	0.266	0.089	0.163	0.21	0.114	0.25	0.24	0.127	0.17	0.099	0.252	0.225	0.306	0.339	0.438	0.214	0.357	0.246	0.314	0.185	0.199	0.014	0.124	0.236	0.17	0.206	0.104	0.179	0.221	0.296	0.256	0.199	0.2	0.291	0.243	0.308	0.229	0.215	0.329	0.341	0.295
0.261	0.209	0.252	0.286	0.242	0.212	0.131	0.266	0.159	0.229	0.206	0.284	0.236	0.204	0.243	0.311	0.218	0.264	0.18	0.228	0.294	0.294	0.295	0.367	0.236	0.394	0.216	0.309	0.214	0.151	0.161	0.26	0.185	0.178	0.22	0.126	0.141	0.181	0.176	0.212	0.15	0.244	0.386	0.231	0.255	0.194	0.21	0.396	0.316	0.419
0.251	0.136	0.121	0.162	0.046	0.131	0.08	0.111	0.041	0.064	0.073	0.193	0.108	0.033	0.101	0.156	0.124	0.135	0.037	0.099	0.11	0.104	0.094	0.169	0.076	0.154	0.143	0.222	0.135	0.129	0.064	0.104	0.089	0.13	0.115	0.054	0.119	0.107	0.11	0.005	0.054	0.123	0.151	0.118	0.079	0.075	0.115	0.229	0.178	0.208
0.29	0.171	0.27	0.209	0.212	0.266	0.111	0.265	0.139	0.286	0.234	0.363	0.215	0.127	0.181	0.284	0.209	0.208	0.225	0.311	0.274	0.189	0.236	0.381	0.255	0.196	0.231	0.281	0.23	0.229	0.128	0.268	0.227	0.247	0.249	0.146	0.191	0.184	0.084	0.11	0.156	0.25	0.244	0.251	0.306	0.281	0.18	0.32	0.254	0.315
0.268	0.224	0.329	0.344	0.198	0.159	0.041	0.139	0.06	0.191	0.131	0.186	0.081	0.058	0.088	0.209	0.152	0.178	0.12	0.176	0.185	0.093	0.181	0.22	0.158	0.194	0.161	0.277	0.209	0.147	0.084	0.134	0.109	0.134	0.106	0.105	0.185	0.109	0.118	0.089	0.062	0.107	0.147	0.131	0.17	0.195	0.091	0.185	0.114	0.17
0.376	0.268	0.41	0.379	0.266	0.229	0.064	0.286	0.191	0.385	0.24	0.286	0.272	0.132	0.282	0.367	0.32	0.229	0.163	0.258	0.255	0.104	0.259	0.226	0.163	0.313	0.107	0.345	0.214	0.262	0.159	0.205	0.215	0.221	0.196	0.094	0.121	0.164	0.186	0.13	0.065	0.122	0.195	0.186	0.281	0.279	0.157	0.21	0.176	0.281
0.254	0.269	0.333	0.286	0.089	0.206	0.073	0.234	0.131	0.24	0.097	0.157	0.158	0.032	0.172	0.216	0.171	0.123	0.049	0.159	0.141	0.014	0.153	0.145	0.085	0.111	0.084	0.281	0.089	0.064	-0.011	0.094	0.09	0.118	0.055	0.029	0.08	0.061	0.125	0.098	0.055	0.055	0.114	0.055	0.154	0.106	0.069	0.06	0.111	0.119
0.415	0.282	0.39	0.28	0.163	0.284	0.193	0.363	0.186	0.286	0.157	0.268	0.16	0.041	0.291	0.343	0.293	0.229	0.203	0.22	0.218	0.116	0.267	0.231	0.118	0.241	0.15	0.365	0.175	0.091	0.131	0.136	0.193	0.253	0.257	0.125	0.2	0.311	0.295	0.161	0.098	0.078	0.194	0.18	0.289	0.214	0.153	0.228	0.184	0.222
0.284	0.233	0.23	0.231	0.21	0.236	0.108	0.215	0.081	0.272	0.158	0.16	0.137	0.035	0.213	0.298	0.275	0.218	0.135	0.261	0.246	0.056	0.18	0.224	0.114	0.184	0.09	0.146	0.059	0.115	0.104	0.195	0.186	0.258	0.133	0.134	0.134	0.206	0.256	0.213	0.076	0.188	0.213	0.201	0.274	0.167	0.069	0.098	0.089	0.218
0.047	0.1	0.059	0.224	0.114	0.204	0.033	0.127	0.058	0.132	0.032	0.041	0.035	0.015	0.108	0.099	0.131	0.065	0.115	0.12	0.091	0.015	0.076	0.162	0.101	0.184	0.101	0.147	0.06	0.079	0.025	0.107	0.085	0.106	0.095	0.086	0.064	0.111	0.18	0.157	0.037	0.086	0.129	0.145	0.216	0.144	0.134	0.11	0.164	0.16
0.134	0.186	0.172	0.323	0.25	0.243	0.101	0.181	0.088	0.282	0.172	0.291	0.213	0.108	0.165	0.111	0.219	0.181	0.198	0.295	0.289	0.139	0.19	0.247	0.128	0.207	0.101	0.25	0.098	0.1	0.11	0.243	0.192	0.218	0.184	0.052	0.134	0.194	0.31	0.248	0.14	0.144	0.193	0.135	0.23	0.221	0.153	0.229	0.331	0.386
0.246	0.142	0.14	0.336	0.24	0.311	0.156	0.284	0.209	0.367	0.216	0.343	0.298	0.099	0.111	0.195	0.123	0.126	0.101	0.215	0.148	0.16	0.314	0.27	0.164	0.159	0.085	0.2	0.057	0.064	0.026	0.189	0.181	0.294	0.159	0.042	0.162	0.126	0.18	0.144	0.09	0.069	0.252	0.157	0.219	0.164	0.147	0.274	0.329	0.481
0.259	0.193	0.174	0.171	0.127	0.218	0.124	0.209	0.152	0.32	0.171	0.293	0.275	0.131	0.219	0.123	0.01	0.085	0.081	0.185	0.189	0.126	0.219	0.261	0.114	0.142	0.082	0.234	0.114	0.191	0.11	0.284	0.177	0.21	0.116	0.043	0.155	0.14	0.116	0.145	0.069	0.118	0.236	0.185	0.21	0.113	0.156	0.286	0.314	0.387
0.203	0.175	0.202	0.234	0.17	0.264	0.135	0.208	0.178	0.229	0.123	0.229	0.218	0.065	0.181	0.126	0.085	0.182	0.138	0.198	0.124	0.054	0.196	0.19	0.16	0.177	0.148	0.258	0.164	0.132	0.12	0.154	0.129	0.141	0.136	0.101	0.13	0.15	0.176	0.159	0.126	0.189	0.316	0.298	0.137	0.109	0.069	0.186	0.234	0.328
0.1	0.117	0.111	0.18	0.099	0.18	0.037	0.225	0.12	0.163	0.049	0.203	0.135	0.115	0.198	0.101	0.081	0.138	0.155	0.096	0.101	0.078	0.12	0.18	0.185	0.311	0.189	0.281	0.165	0.081	0.079	0.177	0.036	0.193	0.085	0.104	0.157	0.209	0.195	0.204	0.14	0.166	0.245	0.149	0.182	0.152	0.097	0.193	0.246	0.352
0.214	0.146	0.231	0.189	0.252	0.228	0.099	0.311	0.176	0.258	0.159	0.22	0.261	0.12	0.295	0.215	0.185	0.198	0.096	0.16	0.133	0.164	0.201	0.29	0.134	0.291	0.185	0.231	0.142	0.228	0.112	0.165	0.074	0.246	0.126	0.107	0.204	0.208	0.245	0.269	0.149	0.122	0.216	0.204	0.221	0.216	0.198	0.376	0.394	0.446
0.261	0.27	0.268	0.26	0.225	0.294	0.11	0.274	0.185	0.255	0.141	0.218	0.246	0.091	0.289	0.148	0.189	0.124	0.101	0.133	0.09	0.113	0.152	0.33	0.134	0.219	0.128	0.171	0.226	0.191	0.119	0.188	0.189	0.305	0.095	0.06	0.12	0.281	0.265	0.209	0.086	0.124	0.231	0.26	0.277	0.293	0.234	0.355	0.354	0.434
0.353	0.279	0.23	0.278	0.306	0.294	0.104	0.189	0.093	0.104	0.014	0.116	0.056	0.015	0.139	0.16	0.126	0.054	0.078	0.164	0.113	0.043	0.135	0.191	0.106	0.143	0.054	0.211	0.186	0.14	0.056	0.127	0.115	0.133	0.046	0.023	0.205	0.201	0.236	0.211	0.102	0.119	0.181	0.144	0.179	0.209	0.135	0.259	0.162	0.233
0.492	0.405	0.412	0.406	0.339	0.295	0.094	0.236	0.181	0.259	0.153	0.267	0.18	0.076	0.19	0.314	0.219	0.196	0.12	0.201	0.152	0.135	0.235	0.256	0.189	0.267	0.13	0.279	0.244	0.183	0.059	0.166	0.063	0.15	0.145	-0.006	0.208	0.28	0.29	0.23	0.153	0.206	0.252	0.196	0.278	0.254	0.216	0.381	0.321	0.319
0.379	0.36	0.366	0.411	0.438	0.367	0.169	0.381	0.22	0.226	0.145	0.231	0.224	0.162	0.247	0.27	0.261	0.19	0.18	0.29	0.33	0.191	0.256	0.315	0.124	0.151	0.054	0.267	0.182	0.132	0.095	0.16	0.06	0.144	0.124	0.107	0.279	0.323	0.291	0.238	0.143	0.174	0.263	0.215	0.344	0.287	0.239	0.376	0.245	0.364
0.171	0.131	0.228	0.199	0.214	0.236	0.076	0.255	0.158	0.163	0.085	0.118	0.114	0.101	0.128	0.164	0.114	0.16	0.185	0.134	0.134	0.106	0.189	0.124	0.09	0.091	0.087	0.167	0.081	0.089	0.055	0.07	0.03	0.097	0.119	0.04	0.155	0.214	0.199	0.153	0.033	0.045	0.089	0.109	0.138	0.14	0.141	0.286	0.252	0.206
0.285	0.329	0.4	0.359	0.357	0.394	0.154	0.196	0.194	0.313	0.111	0.241	0.184	0.184	0.207	0.159	0.142	0.177	0.311	0.291	0.219	0.143	0.267	0.151	0.091	0.18	0.072	0.232	0.129	0.134	0.102	0.142	0.094	0.203	0.14	0.076	0.252	0.264	0.31	0.259	0.145	0.059	0.204	0.206	0.258	0.304	0.217	0.32	0.349	0.375
0.262	0.198	0.255	0.304	0.246	0.216	0.143	0.231	0.161	0.107	0.084	0.15	0.09	0.101	0.101	0.085	0.082	0.148	0.189	0.185	0.128	0.054	0.13	0.054	0.087	0.072	-0.022	0.081	0.059	0.072	0.035	0.226	0.144	0.103	0.106	0.029	0.151	0.119	0.142	0.125	0.125	0.1	0.184	0.191	0.234	0.229	0.129	0.297	0.215	0.357
0.269	0.251	0.258	0.249	0.314	0.309	0.222	0.281	0.277	0.345	0.281	0.365	0.146	0.147	0.25	0.2	0.234	0.258	0.281	0.231	0.171	0.211	0.279	0.267	0.167	0.232	0.081	0.153	0.078	0.131	0.093	0.2	0.138	0.096	0.07	0.081	0.151	0.156	0.291	0.236	0.159	0.252	0.374	0.329	0.469	0.307	0.271	0.312	0.32	0.455
0.208	0.204	0.201	0.156	0.185	0.214	0.135	0.23	0.209	0.214	0.089	0.175	0.059	0.06	0.098	0.057	0.114	0.164	0.165	0.142	0.226	0.186	0.244	0.182	0.081	0.129	0.059	0.078	0.115	0.066	0.109	0.175	0.089	0.055	0.066	0.049	0.139	0.185	0.136	0.258	0.21	0.181	0.148	0.132	0.331	0.269	0.141	0.223	0.16	0.223
0.264	0.22	0.209	0.266	0.199	0.151	0.129	0.229	0.147	0.262	0.064	0.091	0.115	0.079	0.1	0.064	0.191	0.132	0.081	0.228	0.191	0.14	0.183	0.132	0.089	0.134	0.072	0.131	0.066	0.035	0.061	0.196	0.18	0.184	0.079	0.08	0.084	0.049	0.136	0.156	0.116	0.128	0.231	0.158	0.226	0.353	0.169	0.161	0.131	0.216
0.179	0.155	0.126	0.054	0.014	0.161	0.064	0.128	0.084	0.159	-0.011	0.131	0.104	0.025	0.11	0.026	0.11	0.12	0.079	0.112	0.119	0.056	0.059	0.095	0.055	0.102	0.035	0.093	0.109	0.061	0.043	0.066	0.106	0.156	0.13	0.062	0.045	0.07	0.088	0.09	0.075	0.07	0.067	0.109	0.11	0.196	0.175	0.128	0.105	0.141
0.351	0.314	0.364	0.291	0.124	0.26	0.104	0.268	0.134	0.205	0.094	0.136	0.195	0.107	0.243	0.189	0.284	0.154	0.177	0.165	0.188	0.127	0.166	0.16	0.07	0.142	0.226	0.2	0.175	0.196	0.066	0.255	0.147	0.205	0.259	0.141	0.175	0.216	0.35	0.233	0.179	0.2	0.39	0.246	0.277	0.275	0.27	0.277	0.185	0.251
0.238	0.193	0.248	0.277	0.236	0.185	0.089	0.227	0.109	0.215	0.09	0.193	0.186	0.085	0.192	0.181	0.177	0.129	0.036	0.074	0.189	0.115	0.063	0.06	0.03	0.094	0.144	0.138	0.089	0.18	0.106	0.147	0.062	0.073	0.183	0.107	0.193	0.232	0.253	0.143	0.114	0.184	0.267	0.139	0.196	0.181	0.12	0.216	0.134	0.229
0.221	0.176	0.22	0.245	0.17	0.178	0.13	0.247	0.134	0.221	0.118	0.253	0.258	0.106	0.218	0.294	0.21	0.141	0.193	0.246	0.305	0.133	0.15	0.144	0.097	0.203	0.103	0.096	0.055	0.184	0.156	0.205	0.073	0.255	0.284	0.146	0.235	0.259	0.264	0.206	0.146	0.159	0.241	0.195	0.233	0.18	0.141	0.321	0.224	0.215
0.189	0.176	0.132	0.153	0.206	0.22	0.115	0.249	0.106	0.196	0.055	0.257	0.133	0.095	0.184	0.159	0.116	0.136	0.085	0.126	0.095	0.046	0.145	0.124	0.119	0.14	0.106	0.07	0.066	0.079	0.13	0.259	0.183	0.284	0.252	0.14	0.226	0.198	0.249	0.166	0.122	0.117	0.188	0.079	0.316	0.171	0.196	0.301	0.146	0.19
0.111	0.198	0.136	0.143	0.104	0.126	0.054	0.146	0.105	0.094	0.029	0.125	0.134	0.086	0.052	0.042	0.043	0.101	0.104	0.107	0.06	0.023	-0.006	0.107	0.04	0.076	0.029	0.081	0.049	0.08	0.062	0.141	0.107	0.146	0.14	-0.005	0.016	0.125	0.159	0.097	0.049	0.111	0.12	0.071	0.111	0.039	0.049	0.075	0.13	0.102
0.225	0.057	0.068	0.105	0.179	0.141	0.119	0.191	0.185	0.121	0.08	0.2	0.134	0.064	0.134	0.162	0.155	0.13	0.157	0.204	0.12	0.205	0.208	0.279	0.155	0.252	0.151	0.151	0.139	0.084	0.045	0.175	0.193	0.235	0.226	0.016	0.072	0.159	0.249	0.259	0.124	0.161	0.19	0.179	0.281	0.142	0.135	0.206	0.16	0.196
0.156	0.135	0.135	0.087	0.221	0.181	0.107	0.184	0.109	0.164	0.061	0.311	0.206	0.111	0.194	0.126	0.14	0.15	0.209	0.208	0.281	0.201	0.28	0.323	0.214	0.264	0.119	0.156	0.185	0.049	0.07	0.216	0.232	0.259	0.198	0.125	0.159	0.248	0.366	0.285	0.145	0.215	0.309	0.256	0.273	0.229	0.151	0.298	0.258	0.153
0.327	0.249	0.242	0.221	0.296	0.176	0.11	0.084	0.118	0.186	0.125	0.295	0.256	0.18	0.31	0.18	0.116	0.176	0.195	0.245	0.265	0.236	0.29	0.291	0.199	0.31	0.142	0.291	0.136	0.136	0.088	0.35	0.253	0.264	0.249	0.159	0.249	0.366	0.395	0.248	0.13	0.264	0.427	0.35	0.348	0.34	0.148	0.294	0.232	0.179
0.338	0.249	0.263	0.29	0.256	0.212	0.005	0.11	0.089	0.13	0.098	0.161	0.213	0.157	0.248	0.144	0.145	0.159	0.204	0.269	0.209	0.211	0.23	0.238	0.153	0.259	0.125	0.236	0.258	0.156	0.09	0.233	0.143	0.206	0.166	0.097	0.259	0.285	0.248	0.167	0.105	0.188	0.304	0.318	0.331	0.22	0.139	0.169	0.181	0.25
0.212	0.09	0.076	0.147	0.199	0.15	0.054	0.156	0.062	0.065	0.055	0.098	0.076	0.037	0.14	0.09	0.069	0.126	0.14	0.149	0.086	0.102	0.153	0.143	0.033	0.145	0.125	0.159	0.21	0.116	0.075	0.179	0.114	0.146	0.122	0.049	0.124	0.145	0.13	0.105	0.102	0.092	0.085	0.151	0.147	0.151	0.088	0.172	0.177	0.143
0.188	0.143	0.205	0.201	0.2	0.244	0.123	0.25	0.107	0.122	0.055	0.078	0.188	0.086	0.144	0.069	0.118	0.189	0.166	0.122	0.124	0.119	0.206	0.174	0.045	0.059	0.1	0.252	0.181	0.128	0.07	0.2	0.184	0.159	0.117	0.111	0.161	0.215	0.264	0.188	0.092	0.095	0.194	0.12	0.135	0.145	0.073	0.19	0.218	0.205
0.342	0.355	0.377	0.369	0.291	0.386	0.151	0.244	0.147	0.195	0.114	0.194	0.213	0.129	0.193	0.252	0.236	0.316	0.245	0.216	0.231	0.181	0.252	0.263	0.089	0.204	0.184	0.374	0.148	0.231	0.067	0.39	0.267	0.241	0.188	0.12	0.19	0.309	0.427	0.304	0.085	0.194	0.33	0.225	0.235	0.282	0.162	0.279	0.345	0.349
0.31	0.166	0.227	0.295	0.243	0.231	0.118	0.251	0.131	0.186	0.055	0.18	0.201	0.145	0.135	0.157	0.185	0.298	0.149	0.204	0.26	0.144	0.196	0.215	0.109	0.206	0.191	0.329	0.132	0.158	0.109	0.246	0.139	0.195	0.079	0.071	0.179	0.256	0.35	0.318	0.151	0.12	0.225	0.172	0.291	0.23	0.196	0.288	0.239	0.321
0.424	0.31	0.324	0.295	0.308	0.255	0.079	0.306	0.17	0.281	0.154	0.289	0.274	0.216	0.23	0.219	0.21	0.137	0.182	0.221	0.277	0.179	0.278	0.344	0.138	0.258	0.234	0.469	0.331	0.226	0.11	0.277	0.196	0.233	0.316	0.111	0.281	0.273	0.348	0.331	0.147	0.135	0.235	0.291	0.27	0.306	0.154	0.249	0.233	0.312
0.322	0.267	0.241	0.246	0.229	0.194	0.075	0.281	0.195	0.279	0.106	0.214	0.167	0.144	0.221	0.164	0.113	0.109	0.152	0.216	0.293	0.209	0.254	0.287	0.14	0.304	0.229	0.307	0.269	0.353	0.196	0.275	0.181	0.18	0.171	0.039	0.142	0.229	0.34	0.22	0.151	0.145	0.282	0.23	0.306	0.305	0.179	0.214	0.221	0.261
0.214	0.197	0.261	0.237	0.215	0.21	0.115	0.18	0.091	0.157	0.069	0.153	0.069	0.134	0.153	0.147	0.156	0.069	0.097	0.198	0.234	0.135	0.216	0.239	0.141	0.217	0.129	0.271	0.141	0.169	0.175	0.27	0.12	0.141	0.196	0.049	0.135	0.151	0.148	0.139	0.088	0.073	0.162	0.196	0.154	0.179	0.078	0.146	0.162	0.234
0.386	0.309	0.346	0.397	0.329	0.396	0.229	0.32	0.185	0.21	0.06	0.228	0.098	0.11	0.229	0.274	0.286	0.186	0.193	0.376	0.355	0.259	0.381	0.376	0.286	0.32	0.297	0.312	0.223	0.161	0.128	0.277	0.216	0.321	0.301	0.075	0.206	0.298	0.294	0.169	0.172	0.19	0.279	0.288	0.249	0.214	0.146	0.278	0.257	0.343
0.22	0.21	0.306	0.194	0.341	0.316	0.178	0.254	0.114	0.176	0.111	0.184	0.089	0.164	0.331	0.329	0.314	0.234	0.246	0.394	0.354	0.162	0.321	0.245	0.252	0.349	0.215	0.32	0.16	0.131	0.105	0.185	0.134	0.224	0.146	0.13	0.16	0.258	0.232	0.181	0.177	0.218	0.345	0.239	0.233	0.221	0.162	0.257	0.29	0.38
0.236	0.17	0.17	0.206	0.295	0.419	0.208	0.315	0.17	0.281	0.119	0.222	0.218	0.16	0.386	0.481	0.387	0.328	0.352	0.446	0.434	0.233	0.319	0.364	0.206	0.375	0.357	0.455	0.223	0.216	0.141	0.251	0.229	0.215	0.19	0.102	0.196	0.153	0.179	0.25	0.143	0.205	0.349	0.321	0.312	0.261	0.234	0.343	0.38	0.422
0.096	0.113	0.101	0.051	0.155	0.246	0.085	0.205	0.068	0.109	0.071	0.135	0.169	0.025	0.172	0.22	0.213	0.185	0.099	0.182	0.23	0.116	0.242	0.216	0.124	0.256	0.227	0.271	0.122	0.19	0.085	0.139	0.076	0.161	0.145	0.121	0.075	0.098	0.066	0.161	0.126	0.146	0.14	0.139	0.203	0.156	0.077	0.095	0.17	0.172
0.142	0.199	0.176	0.201	0.206	0.257	0.125	0.164	0.07	0.229	0.18	0.33	0.256	0.175	0.406	0.372	0.295	0.267	0.325	0.289	0.402	0.22	0.394	0.336	0.174	0.274	0.173	0.34	0.199	0.244	0.127	0.23	0.191	0.256	0.218	0.185	0.181	0.16	0.16	0.161	0.106	0.139	0.218	0.157	0.264	0.207	0.211	0.211	0.21	0.375
0.095	0.172	0.152	0.185	0.13	0.226	0.104	0.176	0.118	0.24	0.11	0.245	0.219	0.111	0.244	0.201	0.134	0.106	0.204	0.241	0.404	0.209	0.23	0.196	0.116	0.094	0.072	0.109	0.081	0.131	0.089	0.18	0.12	0.153	0.153	0.165	0.218	0.237	0.153	0.135	0.022	0.097	0.269	0.116	0.191	0.261	0.089	0.176	0.172	0.314
0.223	0.091	0.272	0.325	0.231	0.266	0.121	0.17	0.169	0.19	0.094	0.26	0.264	0.089	0.302	0.196	0.199	0.175	0.152	0.23	0.427	0.306	0.438	0.336	0.2	0.196	0.187	0.177	0.068	0.149	0.149	0.228	0.161	0.281	0.281	0.244	0.329	0.299	0.236	0.274	0.099	0.153	0.349	0.198	0.301	0.25	0.141	0.186	0.245	0.366
0.243	0.045	0.161	0.23	0.227	0.292	0.117	0.206	0.101	0.251	0.164	0.374	0.265	0.194	0.343	0.202	0.243	0.126	0.154	0.195	0.328	0.22	0.375	0.346	0.184	0.256	0.121	0.19	0.121	0.104	0.102	0.279	0.214	0.321	0.287	0.24	0.262	0.248	0.338	0.297	0.111	0.114	0.412	0.235	0.32	0.249	0.13	0.232	0.247	0.389
0.276	0.139	0.059	0.204	0.235	0.177	0.127	0.251	0.159	0.247	0.04	0.182	0.151	0.096	0.276	0.219	0.207	0.113	0.109	0.142	0.121	0.133	0.208	0.192	0.117	0.149	0.114	0.174	0.106	0.071	0.111	0.243	0.125	0.242	0.27	0.164	0.193	0.159	0.285	0.26	0.112	0.086	0.254	0.22	0.193	0.205	0.057	0.225	0.241	0.333
0.383	0.18	0.241	0.32	0.309	0.288	0.116	0.294	0.191	0.3	0.136	0.23	0.226	0.144	0.379	0.288	0.254	0.223	0.21	0.223	0.207	0.218	0.326	0.305	0.132	0.238	0.179	0.256	0.188	0.169	0.148	0.404	0.265	0.391	0.384	0.244	0.291	0.304	0.385	0.311	0.222	0.199	0.366	0.285	0.387	0.294	0.114	0.295	0.214	0.246
0.443	0.274	0.376	0.394	0.325	0.335	0.164	0.416	0.323	0.437	0.187	0.244	0.253	0.252	0.376	0.309	0.211	0.251	0.2	0.316	0.359	0.28	0.27	0.269	0.189	0.357	0.273	0.344	0.236	0.167	0.18	0.368	0.31	0.383	0.35	0.194	0.31	0.391	0.401	0.351	0.14	0.259	0.329	0.241	0.36	0.406	0.174	0.249	0.19	0.286
0.32	0.264	0.179	0.251	0.185	0.21	0.141	0.354	0.207	0.339	0.119	0.231	0.247	0.185	0.38	0.24	0.185	0.144	0.154	0.214	0.218	0.111	0.231	0.194	0.131	0.223	0.113	0.226	0.15	0.117	0.102	0.331	0.234	0.335	0.273	0.143	0.251	0.268	0.299	0.199	0.114	0.121	0.179	0.193	0.285	0.249	0.086	0.215	0.111	0.214
0.46	0.315	0.246	0.271	0.264	0.292	0.22	0.405	0.236	0.376	0.184	0.291	0.206	0.188	0.329	0.273	0.165	0.191	0.305	0.381	0.445	0.215	0.326	0.279	0.176	0.263	0.218	0.275	0.093	0.095	0.086	0.348	0.225	0.332	0.346	0.229	0.343	0.445	0.409	0.324	0.154	0.318	0.286	0.244	0.38	0.359	0.122	0.373	0.284	0.265
0.413	0.275	0.156	0.154	0.259	0.364	0.22	0.359	0.216	0.325	0.109	0.244	0.214	0.169	0.223	0.159	0.124	0.136	0.146	0.32	0.348	0.311	0.296	0.214	0.135	0.223	0.157	0.206	0.085	0.039	0.087	0.284	0.259	0.307	0.346	0.265	0.28	0.32	0.409	0.264	0.165	0.239	0.296	0.201	0.305	0.278	0.124	0.319	0.301	0.28
0.421	0.185	0.226	0.336	0.319	0.345	0.135	0.339	0.228	0.26	0.181	0.346	0.271	0.194	0.308	0.247	0.201	0.186	0.134	0.292	0.326	0.259	0.345	0.271	0.119	0.156	0.135	0.281	0.162	0.169	0.176	0.394	0.306	0.44	0.431	0.208	0.287	0.293	0.41	0.343	0.196	0.261	0.445	0.256	0.342	0.265	0.179	0.343	0.36	0.39
0.296	0.095	0.206	0.295	0.305	0.29	0.127	0.286	0.111	0.35	0.169	0.229	0.175	0.16	0.286	0.258	0.199	0.276	0.214	0.315	0.386	0.266	0.319	0.257	0.13	0.124	0.116	0.156	0.094	0.146	0.189	0.439	0.32	0.398	0.29	0.297	0.226	0.275	0.417	0.369	0.112	0.096	0.255	0.223	0.228	0.172	0.195	0.264	0.286	0.286
0.323	0.144	0.179	0.302	0.285	0.285	0.128	0.204	0.088	0.275	0.09	0.266	0.2	0.157	0.315	0.293	0.22	0.183	0.17	0.252	0.284	0.244	0.341	0.314	0.221	0.215	0.171	0.239	0.095	0.254	0.181	0.379	0.29	0.331	0.38	0.236	0.279	0.301	0.336	0.302	0.191	0.137	0.237	0.212	0.265	0.2	0.131	0.283	0.253	0.26
0.328	0.208	0.292	0.307	0.264	0.349	0.163	0.279	0.136	0.245	0.131	0.231	0.26	0.205	0.371	0.318	0.268	0.154	0.199	0.312	0.336	0.299	0.376	0.253	0.19	0.265	0.182	0.204	0.137	0.174	0.182	0.371	0.245	0.306	0.326	0.202	0.256	0.316	0.316	0.263	0.207	0.159	0.277	0.104	0.318	0.275	0.158	0.344	0.29	0.321
0.395	0.298	0.422	0.474	0.439	0.49	0.204	0.314	0.209	0.369	0.218	0.366	0.273	0.073	0.241	0.3	0.292	0.276	0.326	0.336	0.41	0.346	0.387	0.36	0.179	0.365	0.16	0.226	0.146	0.15	0.21	0.42	0.27	0.328	0.376	0.234	0.224	0.26	0.295	0.338	0.251	0.24	0.341	0.173	0.305	0.242	0.24	0.346	0.335	0.383
0.203	0.248	0.29	0.33	0.275	0.32	0.168	0.218	0.136	0.239	0.194	0.251	0.212	0.093	0.13	0.209	0.181	0.156	0.21	0.19	0.208	0.171	0.172	0.151	0.124	0.197	0.096	0.093	0.107	0.124	0.144	0.196	0.08	0.154	0.16	0.079	0.101	0.224	0.251	0.194	0.125	0.066	0.155	0.09	0.23	0.169	0.116	0.191	0.161	0.186
0.234	0.146	0.214	0.249	0.198	0.312	0.129	0.297	0.133	0.26	0.196	0.34	0.263	0.108	0.168	0.218	0.115	0.175	0.216	0.236	0.21	0.174	0.229	0.125	0.076	0.176	0.107	0.09	0.147	0.143	0.059	0.289	0.194	0.164	0.191	0.074	0.072	0.193	0.235	0.215	0.09	0.121	0.24	0.159	0.179	0.162	0.14	0.204	0.149	0.237
0.211	0.19	0.312	0.399	0.28	0.341	0.151	0.306	0.203	0.409	0.251	0.36	0.306	0.136	0.24	0.166	0.066	0.078	0.162	0.276	0.281	0.215	0.335	0.219	0.135	0.225	0.174	0.191	0.098	0.169	0.114	0.309	0.191	0.255	0.165	0.045	0.139	0.144	0.225	0.156	0.09	0.208	0.29	0.231	0.312	0.182	0.132	0.252	0.227	0.255
0.309	0.249	0.24	0.449	0.373	0.289	0.127	0.314	0.272	0.496	0.331	0.498	0.285	0.171	0.249	0.224	0.221	0.149	0.2	0.372	0.45	0.271	0.416	0.417	0.231	0.356	0.3	0.285	0.248	0.201	0.155	0.455	0.294	0.35	0.153	0.131	0.147	0.236	0.28	0.331	0.167	0.24	0.393	0.318	0.439	0.291	0.155	0.31	0.41	0.42
0.364	0.206	0.301	0.456	0.439	0.496	0.141	0.305	0.304	0.427	0.351	0.45	0.27	0.184	0.286	0.268	0.205	0.197	0.327	0.335	0.444	0.32	0.382	0.323	0.184	0.351	0.271	0.254	0.221	0.195	0.198	0.455	0.383	0.44	0.199	0.125	0.171	0.231	0.33	0.269	0.195	0.239	0.363	0.216	0.351	0.343	0.269	0.424	0.385	0.371
0.282	0.301	0.206	0.451	0.446	0.446	0.071	0.267	0.306	0.463	0.351	0.468	0.36	0.196	0.335	0.35	0.199	0.182	0.331	0.274	0.419	0.358	0.406	0.324	0.111	0.286	0.23	0.154	0.099	0.179	0.201	0.404	0.325	0.427	0.204	0.068	0.249	0.294	0.255	0.316	0.172	0.264	0.312	0.205	0.309	0.408	0.261	0.331	0.283	0.365
0.182	0.112	0.103	0.196	0.171	0.193	0.073	0.172	0.209	0.318	0.177	0.331	0.2	0.1	0.217	0.22	0.118	0.179	0.196	0.219	0.246	0.213	0.309	0.21	0.121	0.167	0.181	0.079	0.055	0.105	0.144	0.24	0.194	0.24	0.143	0.039	0.104	0.15	0.196	0.179	0.164	0.195	0.226	0.137	0.229	0.238	0.147	0.205	0.156	0.179
0.34	0.267	0.221	0.353	0.368	0.374	0.198	0.326	0.295	0.45	0.271	0.474	0.359	0.119	0.397	0.301	0.218	0.309	0.331	0.392	0.458	0.309	0.398	0.321	0.148	0.353	0.249	0.256	0.145	0.089	0.103	0.384	0.244	0.255	0.236	0.069	0.232	0.245	0.319	0.286	0.159	0.199	0.28	0.263	0.264	0.305	0.134	0.404	0.388	0.354
0.312	0.229	0.292	0.386	0.326	0.425	0.245	0.417	0.221	0.332	0.212	0.302	0.306	0.106	0.216	0.205	0.127	0.176	0.285	0.359	0.379	0.226	0.334	0.192	0.101	0.284	0.24	0.234	0.101	0.095	0.119	0.333	0.219	0.152	0.196	0.043	0.135	0.176	0.214	0.362	0.184	0.152	0.27	0.134	0.26	0.301	0.199	0.216	0.296	0.301
0.225	0.209	0.353	0.355	0.268	0.366	0.181	0.391	0.153	0.239	0.136	0.234	0.186	0.143	0.17	0.121	0.128	0.181	0.284	0.369	0.356	0.179	0.319	0.209	0.108	0.294	0.145	0.151	0.105	0.101	0.119	0.231	0.125	0.205	0.143	0.04	0.202	0.155	0.279	0.304	0.168	0.22	0.251	0.142	0.239	0.242	0.16	0.196	0.194	0.204
0.209	0.186	0.34	0.368	0.391	0.431	0.285	0.49	0.236	0.31	0.206	0.351	0.249	0.151	0.345	0.236	0.254	0.305	0.34	0.431	0.431	0.251	0.338	0.36	0.17	0.335	0.136	0.17	0.161	0.209	0.134	0.304	0.157	0.23	0.171	0.169	0.343	0.352	0.404	0.386	0.267	0.261	0.315	0.224	0.454	0.343	0.159	0.265	0.264	0.312
0.129	0.124	0.221	0.323	0.221	0.21	0.139	0.24	0.137	0.239	0.138	0.22	0.114	0.074	0.135	0.128	0.136	0.166	0.158	0.218	0.224	0.149	0.188	0.199	0.111	0.235	0.06	0.174	0.074	0.089	0.1	0.273	0.085	0.122	0.15	0.145	0.242	0.188	0.25	0.235	0.148	0.114	0.206	0.236	0.291	0.211	0.04	0.166	0.211	0.186
0.234	0.2	0.262	0.419	0.361	0.376	0.145	0.314	0.19	0.352	0.153	0.271	0.299	0.225	0.289	0.144	0.169	0.203	0.215	0.339	0.295	0.164	0.318	0.284	0.155	0.347	0.276	0.335	0.234	0.193	0.211	0.309	0.225	0.122	0.156	0.098	0.297	0.226	0.266	0.316	0.181	0.229	0.327	0.341	0.422	0.332	0.166	0.345	0.305	0.446
0.411	0.321	0.44	0.436	0.43	0.403	0.186	0.397	0.235	0.32	0.197	0.278	0.341	0.281	0.364	0.269	0.213	0.299	0.204	0.284	0.281	0.169	0.337	0.294	0.17	0.389	0.246	0.355	0.182	0.218	0.146	0.269	0.17	0.264	0.156	0.17	0.255	0.205	0.24	0.278	0.246	0.265	0.367	0.249	0.541	0.407	0.261	0.385	0.315	0.44
0.341	0.271	0.332	0.424	0.306	0.306	0.116	0.301	0.199	0.348	0.171	0.248	0.25	0.156	0.26	0.179	0.209	0.159	0.153	0.167	0.237	0.177	0.208	0.206	0.165	0.292	0.201	0.142	0.145	0.141	0.079	0.246	0.169	0.249	0.15	0.104	0.164	0.112	0.19	0.249	0.191	0.246	0.279	0.152	0.262	0.287	0.141	0.286	0.27	0.436
0.319	0.295	0.336	0.463	0.38	0.335	0.141	0.395	0.202	0.336	0.151	0.356	0.24	0.125	0.26	0.262	0.194	0.147	0.1	0.249	0.225	0.184	0.261	0.246	0.19	0.255	0.188	0.198	0.176	0.149	0.159	0.376	0.281	0.297	0.189	0.114	0.214	0.196	0.227	0.242	0.23	0.195	0.325	0.241	0.336	0.231	0.176	0.355	0.371	0.495
0.274	0.16	0.275	0.379	0.386	0.441	0.198	0.369	0.224	0.399	0.239	0.33	0.303	0.115	0.194	0.165	0.159	0.136	0.135	0.294	0.384	0.25	0.306	0.351	0.224	0.361	0.261	0.208	0.19	0.198	0.216	0.414	0.241	0.29	0.294	0.155	0.283	0.261	0.193	0.167	0.161	0.186	0.35	0.159	0.333	0.2	0.156	0.38	0.359	0.487
0.209	0.08	0.184	0.297	0.248	0.319	0.182	0.289	0.065	0.215	0.204	0.331	0.17	0.061	0.101	0.104	0.076	0.11	0.066	0.169	0.216	0.095	0.109	0.117	0.056	0.095	0.156	0.136	0.155	0.16	0.161	0.361	0.171	0.251	0.248	0.055	0.157	0.167	0.186	0.14	0.079	0.139	0.278	0.148	0.252	0.123	0.099	0.245	0.26	0.276
0.344	0.156	0.28	0.302	0.267	0.305	0.191	0.294	0.141	0.235	0.259	0.397	0.199	0.114	0.046	0.032	0.036	0.073	0.143	0.206	0.203	0.134	0.234	0.142	0.083	0.19	0.101	0.176	0.15	0.221	0.181	0.382	0.221	0.364	0.245	0.104	0.201	0.184	0.233	0.196	0.141	0.269	0.394	0.249	0.263	0.194	0.114	0.34	0.309	0.344
0.249	0.19	0.111	0.188	0.21	0.265	0.121	0.268	0.203	0.289	0.196	0.204	0.189	0.066	0.109	0.113	0.075	0.134	0.135	0.124	0.182	0.188	0.205	0.203	0.071	0.148	0.099	0.203	0.125	0.106	0.076	0.238	0.181	0.201	0.126	0.036	0.091	0.121	0.208	0.172	0.126	0.085	0.299	0.166	0.262	0.13	0.097	0.193	0.22	0.297
0.296	0.208	0.223	0.259	0.14	0.259	0.155	0.306	0.224	0.272	0.211	0.313	0.184	0.096	0.142	0.18	0.075	0.159	0.11	0.159	0.264	0.237	0.215	0.225	0.119	0.17	0.158	0.236	0.185	0.156	0.139	0.356	0.172	0.235	0.093	0.074	0.185	0.166	0.185	0.338	0.144	0.096	0.343	0.299	0.293	0.274	0.205	0.351	0.295	0.384
0.328	0.229	0.364	0.239	0.209	0.33	0.247	0.333	0.179	0.374	0.22	0.375	0.3	0.175	0.297	0.302	0.241	0.235	0.208	0.33	0.328	0.382	0.37	0.172	0.089	0.213	0.186	0.368	0.292	0.255	0.197	0.339	0.265	0.314	0.245	0.189	0.32	0.359	0.373	0.331	0.245	0.31	0.48	0.474	0.449	0.468	0.221	0.448	0.475	0.566
0.191	0.221	0.259	0.287	0.176	0.167	0.141	0.264	0.163	0.28	0.126	0.281	0.265	0.178	0.231	0.113	0.13	0.14	0.044	0.151	0.182	0.159	0.206	0.153	0.045	0.144	0.136	0.146	0.141	0.141	0.081	0.237	0.141	0.199	0.166	0.085	0.186	0.273	0.312	0.241	0.15	0.222	0.348	0.282	0.279	0.281	0.209	0.284	0.308	0.382
0.238	0.234	0.174	0.251	0.227	0.069	0.107	0.267	0.177	0.242	0.208	0.297	0.144	0.099	0.194	0.186	0.102	0.125	0.102	0.17	0.201	0.144	0.25	0.225	0.15	0.191	0.154	0.189	0.103	0.11	0.106	0.26	0.121	0.23	0.219	0.084	0.238	0.319	0.411	0.299	0.199	0.264	0.502	0.335	0.322	0.263	0.2	0.293	0.277	0.345
0.19	0.141	0.215	0.199	0.174	0.152	0.111	0.285	0.171	0.204	0.161	0.246	0.184	0.062	0.154	0.253	0.121	0.085	0.098	0.149	0.224	0.14	0.292	0.216	0.14	0.221	0.17	0.291	0.246	0.126	0.088	0.258	0.163	0.272	0.21	0.123	0.23	0.297	0.355	0.316	0.265	0.37	0.438	0.255	0.276	0.264	0.234	0.334	0.241	0.357
0.304	0.269	0.185	0.175	0.27	0.256	0.109	0.267	0.16	0.314	0.162	0.371	0.232	0.14	0.236	0.282	0.245	0.196	0.16	0.193	0.311	0.2	0.324	0.282	0.18	0.189	0.175	0.355	0.235	0.22	0.118	0.29	0.244	0.324	0.279	0.153	0.294	0.404	0.433	0.335	0.231	0.284	0.478	0.358	0.328	0.314	0.23	0.394	0.362	0.344
0.22	0.17	0.109	0.083	0.141	0.129	0.095	0.241	0.146	0.259	0.139	0.215	0.229	0.121	0.203	0.16	0.114	0.171	0.109	0.08	0.209	0.135	0.214	0.226	0.115	0.193	0.061	0.202	0.136	0.083	0.104	0.191	0.156	0.227	0.228	0.133	0.21	0.18	0.243	0.21	0.052	0.094	0.281	0.165	0.181	0.219	0.172	0.279	0.298	0.336
0.448	0.35	0.273	0.374	0.273	0.375	0.219	0.409	0.281	0.42	0.352	0.448	0.301	0.159	0.34	0.274	0.29	0.328	0.245	0.309	0.463	0.3	0.417	0.348	0.25	0.299	0.284	0.485	0.35	0.343	0.236	0.443	0.265	0.424	0.392	0.22	0.424	0.479	0.485	0.37	0.209	0.216	0.398	0.315	0.456	0.44	0.295	0.492	0.536	0.61
0.425	0.349	0.217	0.264	0.315	0.294	0.227	0.34	0.17	0.349	0.256	0.304	0.282	0.159	0.172	0.312	0.214	0.224	0.182	0.269	0.265	0.159	0.185	0.274	0.126	0.153	0.165	0.407	0.284	0.259	0.189	0.355	0.258	0.259	0.263	0.143	0.351	0.328	0.345	0.252	0.083	0.066	0.254	0.173	0.266	0.277	0.183	0.326	0.418	0.476
0.441	0.393	0.282	0.32	0.375	0.315	0.22	0.446	0.274	0.31	0.285	0.333	0.261	0.239	0.389	0.307	0.277	0.254	0.268	0.405	0.377	0.245	0.281	0.297	0.118	0.329	0.306	0.484	0.358	0.315	0.169	0.376	0.294	0.405	0.356	0.182	0.304	0.385	0.334	0.257	0.093	0.105	0.256	0.204	0.425	0.382	0.269	0.37	0.392	0.38
0.489	0.371	0.38	0.475	0.337	0.361	0.126	0.445	0.326	0.422	0.269	0.279	0.261	0.272	0.334	0.375	0.275	0.286	0.184	0.326	0.364	0.249	0.304	0.269	0.094	0.276	0.285	0.342	0.259	0.205	0.164	0.37	0.241	0.424	0.372	0.167	0.315	0.357	0.376	0.364	0.134	0.229	0.305	0.264	0.381	0.37	0.219	0.375	0.375	0.279
0.37	0.289	0.235	0.313	0.257	0.235	0.104	0.35	0.312	0.398	0.226	0.237	0.191	0.156	0.29	0.193	0.071	0.149	0.106	0.25	0.216	0.132	0.179	0.256	0.08	0.169	0.136	0.206	0.204	0.19	0.128	0.279	0.254	0.314	0.276	0.088	0.234	0.312	0.262	0.289	0.176	0.236	0.32	0.177	0.328	0.234	0.122	0.266	0.206	0.209
0.485	0.406	0.306	0.389	0.4	0.264	0.135	0.356	0.235	0.394	0.209	0.341	0.276	0.226	0.285	0.221	0.186	0.224	0.149	0.241	0.299	0.181	0.237	0.236	0.143	0.228	0.156	0.285	0.22	0.236	0.141	0.419	0.234	0.343	0.22	0.138	0.319	0.276	0.329	0.344	0.2	0.23	0.309	0.237	0.254	0.211	0.175	0.26	0.26	0.274
0.472	0.345	0.386	0.393	0.296	0.28	0.156	0.339	0.282	0.381	0.274	0.364	0.239	0.123	0.336	0.196	0.201	0.231	0.21	0.23	0.23	0.24	0.339	0.266	0.213	0.194	0.224	0.331	0.221	0.209	0.128	0.39	0.271	0.272	0.3	0.138	0.295	0.394	0.376	0.365	0.191	0.204	0.489	0.203	0.258	0.299	0.21	0.299	0.246	0.266
0.174	0.189	0.198	0.199	0.144	0.208	0.03	0.159	0.081	0.139	0.139	0.197	0.13	0.057	0.164	0.128	0.04	0.105	0.104	0.176	0.19	0.145	0.109	0.185	0.1	0.154	0.129	0.198	0.146	0.071	0.046	0.235	0.124	0.236	0.186	0.13	0.116	0.127	0.129	0.176	0.019	0.074	0.171	0.045	0.124	0.093	0.056	0.125	0.099	0.173
0.416	0.21	0.269	0.387	0.312	0.469	0.186	0.38	0.242	0.437	0.198	0.456	0.416	0.206	0.324	0.315	0.162	0.272	0.238	0.371	0.374	0.232	0.337	0.391	0.247	0.354	0.25	0.296	0.26	0.261	0.159	0.326	0.181	0.291	0.331	0.248	0.258	0.435	0.4	0.376	0.191	0.21	0.343	0.257	0.305	0.254	0.18	0.384	0.354	0.308
0.221	0.147	0.137	0.269	0.216	0.366	0.193	0.239	0.216	0.33	0.188	0.464	0.236	0.134	0.193	0.279	0.169	0.162	0.174	0.318	0.314	0.201	0.304	0.314	0.113	0.177	0.145	0.196	0.1	0.121	0.073	0.316	0.129	0.099	0.142	0.165	0.253	0.304	0.369	0.32	0.089	0.08	0.259	0.156	0.214	0.216	0.141	0.215	0.211	0.239
0.276	0.155	0.143	0.165	0.251	0.446	0.171	0.331	0.223	0.401	0.213	0.348	0.262	0.092	0.274	0.224	0.109	0.172	0.093	0.239	0.306	0.237	0.31	0.284	0.153	0.12	0.089	0.13	0.079	0.122	0.155	0.391	0.246	0.174	0.089	0.058	0.191	0.315	0.394	0.376	0.23	0.193	0.346	0.13	0.282	0.236	0.125	0.266	0.139	0.283
0.16	0.06	0.131	0.166	0.241	0.374	0.146	0.261	0.281	0.475	0.271	0.306	0.196	-0.005	0.144	0.121	0.036	0.16	0.131	0.196	0.311	0.245	0.301	0.21	0.119	0.121	0.09	0.085	0.15	0.153	0.126	0.249	0.069	0.143	0.032	0.056	0.19	0.356	0.319	0.303	0.217	0.18	0.326	0.144	0.218	0.152	0.115	0.219	0.27	0.235
0.155	0.057	0.07	0.13	0.154	0.104	0.07	0.157	0.181	0.238	0.128	0.216	0.072	0.036	-0.001	0.057	0.043	0.085	0.084	0.12	0.116	0.156	0.189	0.133	0.095	0.065	0.088	0.13	0.149	0.129	0.091	0.198	0.064	0.171	0.12	0.082	0.061	0.093	0.267	0.048	0.085	0.139	0.219	0.073	0.029	0.1	0.105	0.151	0.124	0.222
0.13	0.111	0.061	0.055	0.191	0.144	0.105	0.21	0.126	0.269	0.131	0.218	0.086	0.066	0.09	0.204	0.074	0.082	0.078	0.131	0.154	0.156	0.134	0.071	0.09	0.118	0.05	0.164	0.097	0.123	0.124	0.192	0.083	0.239	0.172	0.071	0.13	0.254	0.25	0.193	0.081	0.17	0.296	0.176	0.169	0.126	0.046	0.141	0.196	0.249
0.234	0.167	0.15	0.241	0.244	0.239	0.039	0.234	0.089	0.202	0.074	0.179	0.093	0.053	0.105	0.099	0.123	0.14	0.045	0.112	0.156	0.135	0.138	0.114	0.1	0.045	0.101	0.139	0.004	0.069	0.021	0.139	0.025	0.029	0.088	0.052	0.143	0.146	0.235	0.126	0.064	0.166	0.416	0.235	0.222	0.108	0.052	0.088	0.165	0.224
0.264	0.209	0.091	0.256	0.309	0.319	0.127	0.254	0.024	0.25	0.151	0.234	0.17	0.115	0.119	0.198	0.114	0.066	0.034	0.025	0.154	0.129	0.188	0.226	0.085	0.149	0.088	0.087	0.047	0.034	-0.019	0.147	0.036	0.08	0.11	0.126	0.18	0.195	0.197	0.074	0	0.09	0.229	0.099	0.19	0.157	0.13	0.123	0.169	0.219
0.333	0.217	0.164	0.219	0.246	0.263	0.106	0.209	0.106	0.103	0.16	0.202	0.195	0.134	0.183	0.2	0.125	0.084	0.129	0.114	0.169	0.134	0.145	0.137	0.009	0.064	0.035	0.226	0.104	0.062	0.035	0.025	0.066	0.058	0.084	0.083	0.124	0.111	0.074	0.103	-0.016	0.078	0.144	0.038	0.101	0.105	0.097	0.157	0.104	0.173
0.2	0.089	0.109	0.096	0.132	0.114	0.069	0.039	-0.033	0.06	0.056	0.091	0.076	0.051	0.09	0.146	0.046	0.125	0.101	0.128	0.078	0.094	0.101	0.009	0.004	0.041	0.04	0.169	0.064	0.013	-0.027	0.032	0.002	0.013	-0.004	0.09	0.054	0.071	0.062	-0.005	-0.065	0.004	-0.059	-0.061	-0.019	0.049	0.041	0.02	0.05	0.172
0.454	0.265	0.317	0.406	0.484	0.251	0.1	0.185	0.142	0.179	0.087	0.052	0.126	0.099	0.173	0.139	0.02	0.171	0.214	0.13	0.13	0.144	0.166	0.039	-0.025	0.068	0.076	0.193	0.068	0.036	0.034	0.126	0.044	0.136	0.18	0.112	0.116	0.047	0.072	0.014	0.065	0.056	-0.084	-0.086	0.014	0.151	0.155	0.129	0.235	0.252
0.349	0.269	0.3	0.354	0.125	0.1	0.087	-0.025	0.087	0.149	0.133	0.119	0.078	0.115	0.117	0.059	0.044	0.102	0.114	0.067	0.041	0.14	0.081	0.086	-0.047	0.019	0.037	0.093	0.12	0.064	-0.014	0.094	0.104	0.095	0.117	0.059	0.064	-0.04	0	-0.008	-0.045	0.02	-0.006	-0.051	-0.114	0.081	0.145	0.147	0.249	0.185
0.289	0.176	0.249	0.184	0.128	0.138	0.072	0.078	0.172	0.156	0.098	0.04	0.018	0.07	0.06	0.067	0.08	0.085	0.09	-0.029	0.119	0.058	0.116	0.055	-0.039	0.039	0.056	0.029	0.026	0.029	0.027	0.119	0.137	0.15	0.159	0.165	0.104	-0.015	0.09	0.002	-0.078	0.015	0.038	-0.019	-0.094	0.046	0.057	0.038	0.051	0.12
0.239	0.197	0.239	0.163	0.175	0.145	0.085	0.136	0.09	0.056	-0.083	-0.001	-0.042	0.056	0.057	0.071	0.067	0.116	0.079	0.114	0.087	0.042	0.161	0.034	-0.029	-0.081	-0.049	-0.054	0.08	0.064	0.067	0.156	0.095	0.034	0.154	0.154	0.141	-0.035	-0.029	-0.073	-0.134	-0.011	-0.019	-0.041	-0.065	0.013	0.011	-0.024	-0.029	0.026
0.442	0.326	0.185	0.146	0.164	0.217	0.08	0.13	-0.054	0.066	-0.003	0.034	-0.051	0.047	0.02	0.16	0.133	0.146	0.146	0.084	0.165	0.191	0.251	0.094	0.004	-0.011	-0.002	-0.003	0.111	0.128	0.096	0.144	0.099	0.164	0.11	0.041	0.1	-0.021	0.001	-0.045	0.004	-0.049	0.006	-0.076	-0.087	-0.05	-0.032	-0.002	0.004	0.024
0.329	0.224	0.149	-0.021	-0.084	-0.02	0.005	0.022	-0.074	-0.026	-0.014	-0.127	-0.025	0.021	-0.014	0.005	-0.032	0.045	0.1	0	0.001	-0.021	0.13	0.062	-0.049	0.016	0.044	0.034	0.007	0.014	0.064	-0.019	0.079	0.092	0.056	0.009	-0.055	-0.039	0.041	-0.006	-0.046	0.019	0.059	-0.041	-0.014	-0.045	-0.01	0.02	0.163	-0.003
0.414	0.234	0.083	0.044	-0.21	-0.074	-0.068	-0.144	-0.147	-0.115	-0.06	-0.107	-0.01	0.049	0.049	-0.014	0.056	0.099	0.09	0.096	0.025	-0.035	0.027	-0.042	-0.028	0.059	0.005	-0.051	-0.01	0.008	-0.028	0.058	0.083	0.048	0.02	0.065	-0.031	-0.045	-0.074	-0.032	0.019	0.01	-0.008	-0.041	-0.036	-0.034	-0.023	-0.03	0.004	0
0.361	0.228	0.108	-0.113	-0.145	-0.026	0.026	-0.065	-0.169	-0.119	0.039	-0.055	0.106	0.098	0.056	0.021	0.009	0.059	0.07	0.096	0.163	0.033	0.049	0.045	0.008	0.036	-0.017	0.045	0.012	0.061	0.059	0.091	0.061	-0.029	-0.07	0.013	-0.05	-0.03	-0.096	-0.084	-0.011	0.015	-0.099	-0.1	-0.081	-0.074	-0.094	-0.022	-0.03	0.026
0.265	0.236	0.068	0.054	-0.025	-0.115	0.02	-0.096	-0.125	-0.176	-0.081	-0.067	-0.011	0.017	-0.02	-0.009	0.091	0.161	0.123	-0.009	-0.01	0.044	-0.041	0.057	-0.073	-0.03	0.073	0.005	-0.057	0.015	-0.033	0.056	-0.019	0.021	-0.032	-0.001	0.05	0.05	-0.164	-0.107	-0.046	-0.098	-0.132	-0.141	-0.209	-0.022	-0.06	-0.07	-0.046	-0.029
0.289	0.128	0.055	0.063	0.017	-0.021	-0.031	-0.134	-0.087	-0.116	-0.053	-0.009	0.083	0.055	0.059	0.023	0.064	0.132	0.104	0.03	0.018	-0.12	-0.045	-0.03	-0.048	0.005	0.034	0.07	0.023	0.03	-0.054	0.024	0.014	-0.04	-0.039	0.001	-0.043	-0.019	-0.083	-0.14	-0.047	-0.085	-0.076	-0.02	-0.111	0.025	-0.027	-0.023	-0.159	-0.01
0.236	0.166	0.084	0.121	0.019	-0.08	-0.066	-0.042	-0.056	-0.106	-0.009	0.054	0	0.031	0.07	0.055	0.035	0.15	0.111	0.094	-0.038	-0.078	0.051	-0.006	-0.056	0.065	0.064	0.082	0.091	0.026	0.006	0.055	0.026	0.002	0.016	-0.034	0.04	0.027	-0.048	-0.001	-0.012	0.047	0.031	0.063	-0.033	0.006	-0.024	-0.146	-0.064	-0.065
0.336	0.198	0.102	0.191	0.123	0.031	-0.01	0.024	-0.015	-0.061	0.032	-0.019	0.06	0.04	0.099	0.029	0.016	0.091	0.072	0.112	-0.076	0.014	-0.014	0.015	-0.06	0.057	0.09	0.166	0.09	0.039	0.027	0.051	-0.089	0.034	-0.025	-0.031	-0.051	-0.017	0.046	-0.048	-0.059	-0.08	-0.097	-0.005	0.014	0.003	-0.118	-0.095	-0.126	0.015
0.171	0.104	0.156	0.166	0.095	0.103	0.061	0.011	-0.094	-0.111	-0.063	0.054	-0.006	-0.025	0.027	0.07	-0.007	-0.028	0.004	0.037	-0.019	0.04	-0.026	-0.04	-0.01	0	0.12	0.124	0.05	0.095	0.079	0.08	-0.01	0.006	0.02	-0.025	-0.068	0.005	-0.014	-0.054	-0.02	-0.099	-0.125	-0.068	0.019	-0.01	-0.023	-0.046	-0.074	-0.02
0.33	0.256	0.29	0.28	0.341	0.09	0.094	0.019	-0.238	-0.192	-0.059	-0.009	-0.055	-0.071	0.07	0.062	0.099	0.229	0.098	0.171	0.095	0.055	0.064	-0.064	-0.056	0.07	0.141	0.153	0.144	0.191	0.185	0.09	0.046	0.076	0.048	0.045	-0.052	0.002	-0.07	-0.071	-0.084	-0.209	-0.164	-0.025	0.03	0.031	0.052	-0.018	-0.048	0.026
0.239	0.151	0.212	0.231	0.234	0.13	0.023	-0.101	-0.205	-0.241	-0.175	-0.031	-0.07	0.004	0.086	0.141	0.123	0.17	0.114	0.165	0.139	0.123	0.034	0.019	0.029	0.169	0.136	0.15	0.111	0.151	0.173	0.117	0.114	0.085	0.094	0.091	-0.001	0.035	-0.005	0.13	0.061	0.016	-0.009	0.079	0.057	0.031	0.01	0.071	0.012	-0.061
0.238	0.216	0.256	0.264	0.197	0.045	-0.045	-0.127	-0.162	-0.24	-0.125	0.04	0.098	0.097	0.064	0.164	0.069	0.183	0.121	0.208	0.124	0.083	0.016	0.141	0.065	0.086	0.2	0.349	0.225	0.195	0.167	0.15	0.066	0.026	0.025	0.054	0.076	0.041	0.005	0.104	0.174	0.105	0.176	0.175	0.095	0.045	0.07	0.081	-0.019	-0.051
0.304	0.101	0.094	0.193	0.059	-0.032	0.07	0.002	-0.126	-0.25	-0.103	0.05	0.124	0.057	0.042	0.156	0.107	0.117	0.074	0.066	0.159	-0.05	-0.024	-0.071	-0.037	0.064	0.061	0.168	0.155	0.152	0.152	0.129	0.115	0.044	0.031	0.121	0.111	0.004	0.104	0.187	0.036	-0.011	0.188	0.077	-0.038	-0.046	-0.023	-0.013	-0.015	-0.096
0.243	0.075	0.095	0.08	-0.06	-0.081	-0.044	-0.11	-0.034	-0.024	-0.064	0.038	0.14	0.092	0.141	0.099	0.075	0.011	0.054	0.09	0.095	-0.001	-0.07	-0.085	-0.024	0.06	0.037	0.133	0.126	0.088	0.056	0.029	0.019	-0.03	-0.064	0.039	0.078	0.002	0.065	0.111	0.029	-0.15	0.067	-0.035	-0.065	0.009	0.026	-0.051	-0.096	-0.03
0.318	0.145	0.146	0.155	0.019	-0.046	0.03	0.02	0.013	0.079	-0.04	0.064	0.054	0.09	0.127	0.159	0.109	0.089	0.114	0.214	0.199	0.041	0.077	0.029	0.032	0.162	0.083	0.167	0.084	0.044	0.04	0.02	0.111	0.037	0.069	0.104	0.18	0.054	0.105	0.06	0	-0.035	0.044	-0.036	-0.071	-0.042	0.052	-0.021	0.046	-0.01
0.338	0.253	0.227	0.155	0.138	0.041	0.112	0.006	0.025	0.021	-0.019	0.032	0.159	0.058	0.04	0.155	0.086	0.102	0.097	0.21	0.116	-0.011	-0.046	-0.021	-0.03	0.104	0.122	0.156	0.092	0.046	0.07	0.127	0.095	0.067	0.101	0.111	0.213	0.125	0.259	0.109	0.057	0.01	0.119	-0.073	-0.045	-0.052	0.021	0.059	0.071	0.042
0.209	0.191	0.11	0.14	0.075	0.086	0.004	0.17	0.06	0.112	0.031	0.153	0.094	0.026	0.064	0.046	0.038	0.081	0.049	0.112	0.034	0.044	0.044	-0.047	-0.026	0.026	0.035	0.064	0.04	0.059	-0.013	0.056	0.071	0.048	0.164	0.052	0.115	0.107	0.137	0.07	0.04	0.038	0.051	-0.003	-0.015	-0.014	0.069	0.108	0.034	0.08
0.506	0.216	0.305	0.348	0.222	0.35	0.147	0.177	0.065	0.127	0.061	0.22	0.259	0.115	0.199	0.099	0.181	0.114	0.201	0.17	0.198	0.141	0.149	0	0.008	0.03	0.091	0.237	0.152	0.094	0.044	0.176	0.182	0.121	0.249	0.211	0.229	0.157	0.25	0.06	0.075	0.084	0.14	0.083	-0.01	0.029	0.144	0.111	0.061	0.184
0.378	0.193	0.161	0.305	0.301	0.27	0.142	0.166	0.05	0.13	0.05	0.214	0.26	0.128	0.156	0.132	0.134	0.109	0.148	0.057	0.088	-0.006	0.206	0.088	0.051	0.017	0.139	0.182	0.191	0.075	0.061	0.188	0.155	0.187	0.23	0.146	0.156	0.105	0.209	0.113	0.099	0.112	0.046	0.063	-0.057	-0.014	0.075	0.116	0.08	0.104
0.356	0.16	0.176	0.358	0.311	0.426	0.159	0.347	0.224	0.216	0.174	0.21	0.22	0.105	0.161	0.129	0.108	0.118	0.052	0.046	0.014	0.085	0.189	0.09	0.081	0.079	0.085	0.149	0.144	0.181	0.191	0.331	0.117	0.131	0.174	0.122	0.223	0.104	0.211	0.14	0.08	0.114	-0.042	0.012	-0.02	-0.021	0.056	0.121	0.129	0.075
0.445	0.188	0.188	0.381	0.44	0.481	0.159	0.395	0.165	0.369	0.194	0.19	0.233	0.126	0.117	0.144	0.167	0.161	0.157	0.163	0.151	0.163	0.289	0.279	0.23	0.265	0.135	0.197	0.12	0.18	0.186	0.474	0.256	0.333	0.244	0.228	0.21	0.196	0.235	0.14	0.127	0.161	0.096	0.064	0.083	0.061	0.025	0.079	-0.019	0.097
0.387	0.111	0.234	0.313	0.3	0.333	0.181	0.293	0.131	0.268	0.284	0.306	0.161	0.119	0.08	0.027	0.091	0.105	0.151	0.154	0.103	0.155	0.266	0.204	0.17	0.273	0.148	0.18	0.195	0.125	0.164	0.321	0.174	0.199	0.144	0.12	0.17	0.145	0.158	0.181	0.081	0.136	0.051	0.136	0.084	0.057	0.09	0.013	0.103	0.106
0.367	0.216	0.235	0.186	0.159	0.311	0.097	0.164	0.059	0.22	0.159	0.232	0.253	0.146	0.219	0.159	0.125	0.126	0.109	0.219	0.105	0.269	0.213	0.253	0.124	0.22	0.094	0.201	0.149	0.101	0.179	0.298	0.2	0.094	0.109	0.046	0.159	0.163	0.246	0.285	0.146	0.238	0.274	0.091	0.214	0.174	0.095	0.214	0.083	0.114
0.414	0.157	0.191	0.325	0.319	0.391	0.159	0.284	0.184	0.331	0.31	0.438	0.354	0.219	0.282	0.159	0.193	0.219	0.258	0.246	0.355	0.201	0.231	0.21	0.114	0.277	0.265	0.235	0.095	0.166	0.218	0.492	0.225	0.242	0.141	0.049	0.152	0.143	0.193	0.196	0.208	0.225	0.32	0.284	0.328	0.269	0.156	0.23	0.175	0.256
0.291	0.274	0.223	0.254	0.229	0.252	0.135	0.376	0.226	0.365	0.238	0.302	0.275	0.202	0.334	0.279	0.221	0.114	0.244	0.374	0.39	0.221	0.356	0.204	0.121	0.234	0.156	0.225	0.159	0.221	0.219	0.336	0.224	0.185	0.131	0.103	0.175	0.259	0.279	0.223	0.13	0.234	0.327	0.243	0.351	0.244	0.036	0.185	0.221	0.234
[truncated: 531 more columns]

[truncated: 45 more sheets: Fig 4B, Fig 4D, Fig 4F, Fig 5B, Fig 5D, Fig 6B, Fig 6C, Fig 6D, Fig 6E, Fig 6F, Fig S1A, Fig S1C, Fig S5B, Fig S6B, Fig S7A, Fig S7B, Fig S9B, Fig S10A, Fig S10B_C_D, Fig S10E …]
